# Supplementary material for: Genomic Insights into the Mobilome and Resistome of Sentinel Microorganisms Originating from Farms of Two Different Swine Production Systems
Source: Microbiol Spectr. 2022 Nov 15;10(6):e02896-22. doi: 10.1128/spectrum.02896-22 (PMC9769681; doi:10.1128/spectrum.02896-22)
Supplement: Supplemental file 1 — Table S1. Download spectrum.02896-22-s0001.xlsx, XLSX file, 0.01 MB [file spectrum.02896-22-s0001.xlsx]

## Sheet: Table_S1
Table S1. Curated summary of antimicrobial resistance determinants (ARDs) detected on the sequenced isolates including their distribution per taxon. MLSP refers to the macrolides-lincosamides-streptogramins-pleuromutilins AMR class.
ARD	Type of AMR	AMR class	AMR phenotype	Escherichia coli	Enterococcus spp.	Staphylococcus spp.	Campylobacter coli
aac(2')-IIa	ARG	Aminoglycosides	Kasugamycin	1
aac(3)-IId	ARG	Aminoglycosides	Apramycin;Gentamicin;Tobramycin;Dibekacin;Netilmicin;Sisomicin	6
aac(3)-IVa	ARG	Aminoglycosides	Apramycin;Gentamicin;Dibekacin;Netilmicin;Sisomicin;Tobramycin	2
aac(6')-Ia	ARG	Aminoglycosides	Tobramycin;Dibekacin;Amikacin;Sisomicin;Netilmicin		115
aac(6')-Ie/aph(2'')-Ia	ARG	Aminoglycosides	Amikacin;Gentamicin;Tobramycin;Kanamycin		7	3
aac(6')-Iih	ARG	Aminoglycosides	Amikacin;Tobramycin		3
aadA1	ARG	Aminoglycosides	Spectinomycin;Streptomycin	64
aadA2	ARG	Aminoglycosides	Spectinomycin;Streptomycin	41
aadD1	ARG	Aminoglycosides	Amikacin;Tobramycin			25
aadE-Cc	ARG	Aminoglycosides	Streptomycin				64
ant(6)-Ia	ARG	Aminoglycosides	Streptomycin		91	11
ant(9)-Ia	ARG	Aminoglycosides	Spectinomycin		79	21	21
aph(2'')-IIIa	ARG	Aminoglycosides	Amikacin;Gentamicin;Tobramycin;Kanamycin				2
aph(3')-Ia	ARG	Aminoglycosides	Streptomycin	17
aph(3'')-Ib	ARG	Aminoglycosides	Neomycin;Kanamycin;Lividomycin;Paromomycin;Ribostamycin	45
aph(3')-IIIa	ARG	Aminoglycosides	Amikacin;Kanamycin		28		13
aph(4)-Ia	ARG	Aminoglycosides	Hygromycin	2
SMR_qac_FL;efflux_CmlA;ANT_3pp_AadA3;trim_DfrA12	ARG	Aminoglycosides	Streptomycin	45
apmA	ARG	Aminoglycosides	Apramycin		3	1
rpsL_K88R*	Point mutation	Aminoglycosides	Streptomycin				3
str	ARG	Aminoglycosides	Streptomycin		4	16
ampC_C-42T*	Point mutation	Beta-lactams	ampicillin;ampicillin+clavulanicacid;amoxicillin;amoxicillin+clavulanicacid;cefixime;cefotaxime;cefoxitin;ceftazidime;piperacillin	1
blaOXA-1	ARG	Beta-lactams	Amoxicillin;Amoxicillin+Clavulanicacid;Ampicillin;Ampicillin+Clavulanicacid;Cefepime;Piperacillin;Piperacillin+Tazobactam	1
blaOXA-10	ARG	Beta-lactams	Amoxicillin;Ampicillin;Aztreonam;Piperacillin;Piperacillin+Tazobactam	1
blaOXA-193	ARG	Beta-lactams	UnknownBeta-lactam				48
blaOXA-489	ARG	Beta-lactams	UnknownBeta-lactam				8
blaOXA-578	ARG	Beta-lactams	UnknownBeta-lactam				1
blaTEM-1	ARG	Beta-lactams	Amoxicillin;Ampicillin;Cephalothin;Piperacillin;Ticarcillin	83
blaZ	ARG	Beta-lactams	Amoxicillin;Ampicillin;Penicillin;Piperacillin			39
mecA	ARG	Beta-lactams	Amoxicillin;Amoxicillin+Clavulanicacid;Ampicillin;Ampicillin+Clavulanicacid;Cefepime;Cefixime;Cefotaxime;Cefoxitin;Ceftazidime;Ertapenem;Imipenem;Meropenem;Piperacillin;Piperacillin+Tazobactam			13
pbp5_13*	Point mutation	Beta-lactams	Unknown phenotype if 13 point mutations occur alone. Resistance only confirmed if all 19 point mutations are present.		51
pbp5_17*	Point mutation	Beta-lactams	Unknown phenotype if 17 point mutations occur alone. Resistance only confirmed if all 19 point mutations are present.		18
pbp5_2*	Point mutation	Beta-lactams	Unknown phenotype if 2 point mutations occur alone. Resistance only confirmed if all 19 point mutations are present.		2
pbp5_4*	Point mutation	Beta-lactams	Unknown phenotype if 4 point mutations occur alone. Resistance only confirmed if all 19 point mutations are present.		5
pbp5_5.1*	Point mutation	Beta-lactams	Unknown phenotype if 5 point mutations occur alone. Resistance only confirmed if all 19 point mutations are present.		1
pbp5_5.2*	Point mutation	Beta-lactams	Unknown phenotype if 5 point mutations occur alone. Resistance only confirmed if all 19 point mutations are present.		2
bleO	ARG	Bleomycins	Bleomycin			10
dfrA1	ARG	Diaminopyrimidines	Trimethoprim	40
dfrA12	ARG	Diaminopyrimidines	Trimethoprim	27
dfrA14	ARG	Diaminopyrimidines	Trimethoprim	6
dfrA5	ARG	Diaminopyrimidines	Trimethoprim	3
dfrA7	ARG	Diaminopyrimidines	Trimethoprim	1
dfrA8	ARG	Diaminopyrimidines	Trimethoprim	1
dfrC	ARG	Diaminopyrimidines	Trimethoprim			1
dfrE	ARG	Diaminopyrimidines	Trimethoprim		23
dfrG	ARG	Diaminopyrimidines	Trimethoprim		14	3
dfrK	ARG	Diaminopyrimidines	Trimethoprim			19
emrD	ARG	Efflux-pumps		18
mepA	ARG	Efflux-pumps				6
fusC	ARG	Fusidanes	Fusidic acid			1
fusD	ARG	Fusidanes	Fusidic acid			2
fusF	ARG	Fusidanes	Fusidic acid			3
23S_A2075G*	Point mutation	MLSP	Azithromycin;Erythromycin;Clindamycin;Telithromycin				30
50S_L22_A103V*	Point mutation	MLSP	Unknown phenotype if the mutation occurs alone. Azithromycin, Erythromycin, Clindamycin and Telithromycin resistance when associated with 23S_A2075G point mutation				25
erm(B)	ARG	MLSP	Erythromycin;Lincomycin;Clindamycin;Quinupristin;PristinamycinIA;VirginiamycinS	1	58	2	2
erm(C)	ARG	MLSP	Erythromycin;Lincomycin;Clindamycin;Quinupristin;PristinamycinIA;VirginiamycinS			19
erm(T)	ARG	MLSP	Erythromycin;Lincomycin;Clindamycin;Quinupristin;PristinamycinIA;VirginiamycinS			7
lnu(A)	ARG	MLSP	Lincomycin		2	16
lnu(B)	ARG	MLSP	Lincomycin;Clindamycin		81	14
lnu(C)	ARG	MLSP	Lincomycin		1		15
lnu(F)	ARG	MLSP	Lincomycin	20
lnu(G)	ARG	MLSP	Lincomycin	2	10	2
lsa(A)	ARG	MLSP	Lincosamide;StreptograminA		23
lsa(E)	ARG	MLSP	Lincosamide;StreptograminA;Pleuromutilin		81	14
mef(B)	ARG	MLSP	Erythromycin;Azithromycin	5
mef(C)	ARG	MLSP	Erythromycin	1
mph(A)	ARG	MLSP	Erythromycin;Azithromycin;Spiramycin;Telithromycin	2
mph(B)	ARG	MLSP	Erythromycin;Spiramycin;Telithromycin	5
mph(C)	ARG	MLSP	Erythromycin;Spiramycin;Telithromycin			1
mph(E)	ARG	MLSP	Erythromycin	2
mph(G)	ARG	MLSP	Erythromycin	1
msr(A)	ARG	MLSP	Erythromycin;Azithromycin;Telithromycin;Quinupristin;PristinamycinIA;VirginiamycinS			2
msr(C)	ARG	MLSP	If alone, unknown phenotype		103
msr(E)	ARG	MLSP	Erythromycin;Azithromycin;Quinupristin;PristinamycinIA;VirginiamycinS	2
vga(A)	ARG	MLSP	Lincomycin;Dalfopristin;PristinamycinIIA;VirginiamycinM;Tiamulin			12
vga(A)-LC	ARG	MLSP	Lincomycin;Clindamycin;Dalfopristin;PristinamycinIIA;VirginiamycinM;Tiamulin			15
nfsA_R15C*	Point mutation	Nitrofurans	Nitrofurantoin	1
cfr	ARG	Oxazolidinones	Chloramphenicol;Florfenicol;Clindamycin;Lincomycin;Linezolid;Dalfopristin;PristinamycinIIA;VirginiamycinM;Tiamulin			1
optrA	ARG	Oxazolidinones	Oxazolidinone;Phenicol		3
poxtA	ARG	Oxazolidinones	If alone, reduced susceptibility and not resistance to chloramphenicol, florfenicol, linezolid, doxycicline and tetracycline		5
catA1	ARG	Phenicols	Chloramphenicol	10
catA7	ARG	Phenicols	Chloramphenicol		5
catA8	ARG	Phenicols	Chloramphenicol		7	1
catA9	ARG	Phenicols	Chloramphenicol		2
cmlA1	ARG	Phenicols	Chloramphenicol	31
fexA	ARG	Phenicols	Chloramphenicol;Florfenicol		3	11
floR	ARG	Phenicols	Chloramphenicol;Florfenicol	17
fosA7.5	ARG	Phosphonates	Fosfomycin	5
fosB	ARG	Phosphonates	Fosfomycin			4
glpT_F3I*	Point mutation	Phosphonates	Fosfomycin			6
murA_D278E*	Point mutation	Phosphonates	Fosfomycin			6
murA_E291D*	Point mutation	Phosphonates	Fosfomycin			12
murA_T396N*	Point mutation	Phosphonates	Fosfomycin			4
uhpT_E350Q*	Point mutation	Phosphonates	Fosfomycin	10
cyaA_S352T*	Point mutation	Phosphonates	Fosmidomycin	5
pmrB_V161G*	Point mutation	Polymyxins	Colistin	1
gyrA_D87G*	Point mutation	Quinolones	Nalidixicacid;Ciprofloxacin	1
gyrA_D87N*	Point mutation	Quinolones	Nalidixicacid;Ciprofloxacin	5
gyrA_D87Y*	Point mutation	Quinolones	Nalidixicacid;Ciprofloxacin	1
gyrA_E87G*	Point mutation	Quinolones	Ciprofloxacin;Nalidixicacid		5
gyrA_S83L*	Point mutation	Quinolones	Nalidixicacid;Ciprofloxacin	10
gyrA_S84L*	Point mutation	Quinolones	Ciprofloxacin			2
gyrA_T86I*	Point mutation	Quinolones	Nalidixicacid;Ciprofloxacin				68
parC_A56T*	Point mutation	Quinolones	Unknown phenotype if A56T occurs alone. Nalidixic acid and ciprofloxacin resistance when associated with gyrA mutations	7
parC_S57T*	Point mutation	Quinolones	Unknown phenotype if S57T occurs alone. Nalidixic acid and ciprofloxacin resistance when associated with gyrA mutations	1
parC_S80F*	Point mutation	Quinolones	Unknown phenotype if S80F occurs alone. Nalidixic acid and ciprofloxacin resistance when associated with gyrA mutations			3
parC_S80I*	Point mutation	Quinolones	Unknown phenotype if S80I occurs alone. Nalidixic acid and ciprofloxacin resistance when associated with gyrA mutations	5	5
parC_S80R*	Point mutation	Quinolones	Unknown phenotype if S80R occurs alone. Nalidixic acid and ciprofloxacin resistance when associated with gyrA mutations	1
parE_I355T*	Point mutation	Quinolones	Unknown phenotype if I355T occurs alone. Nalidixic acid and ciprofloxacin resistance when associated with gyrA mutations	1
parE_I529L*	Point mutation	Quinolones	Unknown phenotype if I529L occurs alone. Nalidixic acid and ciprofloxacin resistance when associated with gyrA mutations	1
parE_S458A*	Point mutation	Quinolones	Unknown phenotype if S458A occurs alone. Nalidixic acid and ciprofloxacin resistance when associated with gyrA mutations	3
qnrB19	ARG	Quinolones	Ciprofloxacin	1
qnrS1	ARG	Quinolones	Ciprofloxacin	18
arr-2	ARG	Rifamycins	Rifampicin	1
sat2	ARG	Streptothricins	Streptothricin	27
sat4	ARG	Streptothricins	Streptothricin		16		12
sul1	ARG	Sulfonamides	Sulfamethoxazole	17
sul2	ARG	Sulfonamides	Sulfamethoxazole	31
sul3	ARG	Sulfonamides	Sulfamethoxazole	44
tet(38)	ARG	Tetracyclines	Doxycycline;Tetracycline			10
tet(A)	ARG	Tetracyclines	Doxycycline;Tetracycline	75
tet(B)	ARG	Tetracyclines	Doxycycline;Tetracycline;Minocycline	20
tet(C)	ARG	Tetracyclines	Doxycycline;Tetracycline	2
tet(K)	ARG	Tetracyclines	Doxycycline;Tetracycline			20
tet(L)	ARG	Tetracyclines	Doxycycline;Tetracycline		97	31
tet(M)	ARG	Tetracyclines	Doxycycline;Tetracycline;Minocycline	26	112	13
tet(O)	ARG	Tetracyclines	Doxycycline;Tetracycline;Minocycline		1		64
tet(O/M/O)	ARG	Tetracyclines	Doxycycline;Tetracycline;Minocycline				26
tet(O/W/32/O)	ARG	Tetracyclines	Doxycycline;Tetracycline;Minocycline				1
tet(S)	ARG	Tetracyclines	Doxycycline;Tetracycline;Minocycline		1
