# Supplementary material for: Genomic Insights into the Mobilome and Resistome of Sentinel Microorganisms Originating from Farms of Two Different Swine Production Systems
Source: Microbiol Spectr. 2022 Nov 15;10(6):e02896-22. doi: 10.1128/spectrum.02896-22 (PMC9769681; doi:10.1128/spectrum.02896-22)
Supplement: Supplemental file 2 — Table S2. Download spectrum.02896-22-s0002.xlsx, XLSX file, 0.01 MB [file spectrum.02896-22-s0002.xlsx]

## Sheet: Table_S2
Table S2. Distribution of ARDs per taxon.
E. coli - Enterococcus spp. - C. coli - Staphylococcus spp.	E. coli - Enterococcus spp. - C. coli	E. coli - Enterococcus spp. - Staphylococcus spp.	E. coli - C. coli - Staphylococcus spp.	Enterococcus spp. - C. coli - Staphylococcus spp.	E. coli - Enterococcus spp.	E. coli - Staphylococcus spp.	E. coli - C. coli	Enterococcus spp. - Staphylococcus spp.	Enterococcus spp. - C. coli	C. coli - Staphylococcus spp.	E. coli	Enterococcus spp.	Staphylococcus spp.	C. coli
erm(B)	erm(B)	erm(B)	erm(B)	ant(9)-Ia	erm(B)	erm(B)	erm(B)	aac(6')-Ie/aph(2'')-Ia	ant(6)-Ia	ant(6)-Ia	aac(2')-IIa	aac(6')-Ia	aadD1	23S_A2075G
		lnu(G)		ant(6)-Ia	lnu(G)	lnu(G)		ant(6)-Ia	ant(9)-Ia	ant(9)-Ia	aac(3)-IId	aac(6')-Iih	blaZ	50S_L22_A103V
		tet(M)		erm(B)	parC_S80I	tet(M)		ant(9)-Ia	aph(3')-IIIa	erm(B)	aac(3)-IVa	catA7	bleO	aadE-Cc
					tet(M)			apmA	erm(B)		aadA1	catA9	cfr	aph(2'')-IIIa
								catA8	lnu(C)		aadA2	dfrE	dfrC	blaOXA-193
								dfrG	sat4		ampC_C-42T	gyrA_E87G	dfrK	blaOXA-489
								erm(B)	tet(O)		aph(3'')-Ib	lsa(A)	erm(C)	blaOXA-578
								fexA			aph(3')-Ia	msr(C)	erm(T)	gyrA_T86I
								lnu(A)			aph(4)-Ia	optrA	fosB	rpsL_K88R
								lnu(B)			aph(6)-Id	pbp5_17	fusC	tet(O/M/O)
								lnu(G)			arr-2	pbp5_13	fusD	tet(O/W/32/O)
								lsa(E)			blaOXA-1	pbp5_5.1	fusF
								str			blaOXA-10	pbp5_5.2	glpT_F3I
								tet(L)			blaTEM-1	pbp5_4	gyrA_S84L
								tet(M)			catA1	pbp5_2	mecA
											cmlA1	poxtA	mepA
											cyaA_S352T	tet(S)	mph(C)
											dfrA1		msr(A)
											dfrA12		murA_D278E
											dfrA14		murA_E291D
											dfrA5		murA_T396N
											dfrA7		parC_S80F
											dfrA8		tet(38)
											emrD		tet(K)
											floR		vga(A)
											fosA7.5		vga(A)-LC
											gyrA_D87G
											gyrA_D87N
											gyrA_D87Y
											gyrA_S83L
											lnu(F)
											mef(B)
											mef(C)
											mph(A)
											mph(B)
											mph(E)
											mph(G)
											msr(E)
											nfsA_R15C
											parC_A56T
											parC_S57T
											parC_S80R
											parE_I355T
											parE_I529L
											parE_S458A
											pmrB_V161G
											qnrB19
											qnrS1
											sat2
											sul1
											sul2
											sul3
											tet(A)
											tet(B)
											tet(C)
											uhpT_E350Q
