# Supplementary material for: Genomic Insights into the Mobilome and Resistome of Sentinel Microorganisms Originating from Farms of Two Different Swine Production Systems
Source: Microbiol Spectr. 2022 Nov 15;10(6):e02896-22. doi: 10.1128/spectrum.02896-22 (PMC9769681; doi:10.1128/spectrum.02896-22)
Supplement: Supplemental file 3 — Tables S3 to S6. Download spectrum.02896-22-s0003.xlsx, XLSX file, 0.01 MB [file spectrum.02896-22-s0003.xlsx]

## Sheet: TableS3_Ecoli
Table S3. Differential distribution of ARDs in Escherichia coli between production systems (p < 0.05) by Fisher’s exact test, including ARD counts for each group.
ARD	AMR class	Fisher's exact test_Intensive-OrganicExtensive	Organic-Extensive total counts	Intensive total counts
aadA1	Aminoglycosides	0.000115692	21	43
aadA2	Aminoglycosides	1.49608e-05	9	32
aph(3'')-Ia	Aminoglycosides	0.000548522	2	15
blaTEM-1	Beta-lactams	1.02044e-05	29	54
dfrA1	Diaminopyrimidines	0.0251355	14	26
dfrA12	Diaminopyrimidines	0.00509556	7	20
lnu(F)	MLSP	6.0537e-05	2	18
mef(B)	MLSP	0.0261346	0	5
catA1	Phenicols	0.00811732	1	9
cmlA1	Phenicols	0.000460321	7	24
floR	Phenicols	0.000548522	2	15
uhpT_E350Q*	Phosphonates	0.017637	9	1
qnrS1	Quinolones	0.0112257	4	14
sul3	Sulfonamides	9.84214e-06	10	34
tet(A)	Tetracyclines	4.51951e-07	23	52
tet(M)	Tetracyclines	0.00883608	7	19

## Sheet: TableS4_Enterococcus
Table S4. Differential distribution of ARDs in Enterococcus spp. between production systems (p < 0.05) by Fisher’s exact test, including ARD counts for each group.
ARD	AMR class	Fisher's Exact Test_Intensive-OrganicExtensive	Organic-Extensive total counts	Intensive total counts
ant(6)-Ia	Aminoglycosides	0.00112313	37	54
ant(9)-Ia	Aminoglycosides	0.000135185	29	50
aph(3'')-IIIa	Aminoglycosides	9.87297e-05	5	23
pbp5_17*	Beta-lactams	0.0223264	14	4
dfrG	Diaminopyrimidines	0.0238528	3	11
erm(B)	MLSP	3.84296e-06	16	42
lnu(B)	MLSP	0.000476699	31	50
lsa(E)	MLSP	0.000476699	31	50
sat4	Streptothricins	9.25333e-05	1	15
tet(L)	Tetracyclines	0.000200823	39	58
tet(M)	Tetracyclines	0.000862708	49	63

## Sheet: TableS5_Ccoli
Table S5. Differential distribution of ARDs in Campylobacter coli between production systems (p < 0.05) by Fisher’s exact test, including ARD counts for each group.
ARD	AMR class	Fisher's Exact Test_Intensive-OrganicExtensive	Organic-Extensive total counts	Intensive total counts
ant(6)-Ia	Aminoglycosides	0.0466762	6	15
23S_A2075G*	MLSP	1.66418e-06	4	26
50S_L22_A103V*	MLSP	0.0347801	17	8
gyrA_T86I*	Quinolones	0.0172634	28	40
tet(O/M/O)	Tetracyclines	0.03763	8	18

## Sheet: TableS6_Staphylococcus
Table S6. Differential distribution of ARDs in Staphylococcus spp. between production systems (p < 0.05) by Fisher’s exact test, including ARD counts for each group.
ARD	AMR class	Fisher's Exact Test_Intensive-OrganicExtensive	Organic-Extensive total counts	Intensive total counts
aadD1	Aminoglycosides	0.000699434	6	19
ant(6)-Ia	Aminoglycosides	0.00231189	1	10
ant(9)-Ia	Aminoglycosides	2.86514e-06	2	19
blaZ	Beta-lactams	0.000952147	13	26
dfrK	Diaminopyrimidines	0.000231629	3	16
erm(C)	MLSP	0.00966431	5	14
erm(T)	MLSP	0.00370454	0	7
lnu(B)	MLSP	0.00234868	2	12
lsa(E)	MLSP	0.00234868	2	12
vga(A)	MLSP	0.0103176	2	10
tet(L)	Tetracyclines	2.96348e-06	6	25
tet(M)	Tetracyclines	0.00499134	2	11
