# Supplementary material for: Genomic Insights into the Mobilome and Resistome of Sentinel Microorganisms Originating from Farms of Two Different Swine Production Systems
Source: Microbiol Spectr. 2022 Nov 15;10(6):e02896-22. doi: 10.1128/spectrum.02896-22 (PMC9769681; doi:10.1128/spectrum.02896-22)
Supplement: Supplemental file 4 — Tables S7 to S10. Download spectrum.02896-22-s0004.xlsx, XLSX file, 0.03 MB [file spectrum.02896-22-s0004.xlsx]

## Sheet: TableS7_Ecoli
Table S7. Concordance tests between phenotypic AST and WGS-based AMR predictions in Escherichia coli
	Phenotype: susceptible		Phenotype: resistant
Antimicrobial	Genotype: susceptible	Genotype: resistant	Genotype: resistant	Genotype: susceptible	Sensitivity	Specificity	Cohen's kappa coefficient	95% CI	p-value	Interpretation
Ampicillin	62	2	81	0	0.98	1	0.97	0.93-1	<0.0001	Very good
Azithromycin	136	6	3	0	0.33	1	0.48	0.14-0.83	<0.001	Moderate
Cefotaxime	144	0	1	0	1	1	1	1	<0.0001	Very good
Ceftazidime	144	0	1	0	1	1	1	1	<0.0001	Very good
Chloramphenicol	99	4	42	0	0.91	1	0.93	0.87-1	<0.0001	Very good
Ciprofloxacin	116	5	24	0	0.83	1	0.88	0.79-0.98	<0.0001	Very good
Colistin	144	1	0	0	-	-	-	-	-	Poor
Gentamicin	137	0	8	0	1	1	1	1	<0.0001	Very good
Meropenem	145	0	0	0	-	-	-	-	-	-
Nalidixicacid	133	0	12	0	1	1	1	1	<0.0001	Very good
Sulfamethoxazole	71	2	72	0	0.97	1	0.97	0.93-1	<0.0001	Very good
Tetracycline	48	3	94	0	0.97	1	0.95	0.90-1	<0.0001	Very good
Tigecycline	145	0	0	0	-	-	-	-	-	-
Trimethoprim	73	1	71	0	0.99	1	0.99	0.96-1	<0.0001	Very good

## Sheet: TableS8A_Enterococcus
Table S8A. Concordance tests between phenotypic AST and WGS-based AMR predictions in Enterococcus spp.
	Phenotype: susceptible		Phenotype: resistant
Antimicrobial	Genotype: susceptible	Genotype: resistant	Genotype: resistant	Genotype: susceptible	Sensitivity	Specificity	Cohen's kappa coefficient	95% CI	p-value	Interpretation
Ampicillin	141	0	0	5	-	-	-	-	-	Poor
Chloramphenicol	130	9	7	0	0.44	1	0.58	0.34-0.82	<0.0001	Moderate
Ciprofloxacin	141	0	0	5	1	1	1	1	<0.0001	Very good
Daptomycin	146	0	0	0	-	-	-	-	-	-
Erythromycin	87	2	56	1	0.97	0.99	0.96	0.91-1	<0.0001	Very good
Gentamicin	138	0	7	1	1	0.99	0.93	0.79-1	<0.0001	Very good
Linezolid	143	1	2	0	0.25	1	0.39	0.007-0.77	<0.05	Fair
Quinupristin-Dalfopristin*	90	24	9	0	0.67	1	0.8	0.41-1	<0.0001	Good
Teicoplanin	146	0	0	0	-	-	-	-	-	-
Tetracycline	31	0	115	0	1	1	1	1	<0.0001	Very good
Tigecycline	140	0	0	6	-	-	-	-	-	Poor
Vancomicin	146	0	0	0	-	-	-	-	-	-
	*E. faecalis was excluded from quinupristin-dalfopristin concordance tests due to its intrinsic resistance

## Sheet: TableS8B_Efaecium
Table S8B. Concordance tests between phenotypic AST and WGS-based AMR predictions in Enterococcus faecium.
	Phenotype: susceptible		Phenotype: resistant
Antimicrobial	Genotype: susceptible	Genotype: resistant	Genotype: resistant	Genotype: susceptible	Sensitivity	Specificity	Cohen's kappa coefficient	95% CI	p-value	Interpretation
Ampicillin	100	0	0	5	-	-	-	-	-	Poor
Chloramphenicol	96	9	0	0	-	-	-	-	-	Poor
Ciprofloxacin	105	0	0	0	-	-	-	-	-	-
Daptomycin	105	0	0	0	-	-	-	-	-	-
Erythromycin	70	0	34	1	1	0.99	0.98	0.94-1	<0.0001	Very good
Gentamicin	105	0	0	0	-	-	-	-	-	-
Linezolid	105	0	0	0	-	-	-	-	-	-
Quinupristin-Dalfopristin	76	20	9	0	0.31	1	0.39	0.20-0.58	<0.0001	Fair
Teicoplanin	105	0	0	0	-	-	-	-	-	-
Tetracycline	21	0	84	0	1	1	1	1	<0.0001	Very good
Tigecycline	99	0	0	6	-	-	-	-	-	Poor
Vancomicin	105	0	0	0	-	-	-	-	-	-

## Sheet: TableS8C_Efaecalis
Table S8C.Concordance tests between phenotypic AST and WGS-based AMR predictions in Enterococcus faecalis.
	Phenotype: susceptible		Phenotype: resistant
Antimicrobial	Genotype: susceptible	Genotype: resistant	Genotype: resistant	Genotype: susceptible	Sensitivity	Specificity	Cohen's kappa coefficient	95% CI	p-value	Interpretation
Ampicillin	23	0	0	0	-	-	-	-	-	-
Chloramphenicol	16	0	7	0	1	1	1	1	<0.0001	Very good
Ciprofloxacin	18	0	5	0	1	1	1	1	<0.0001	Very good
Daptomycin	23	0	0	0	-	-	-	-	-	-
Erythromycin	5	0	18	0	1	1	1	1	<0.0001	Very good
Gentamicin	105	0	0	0	-	-	-	-	-	-
Linezolid	15	1	7	0	1	0.94	0.9	0.71-1	<0.0001	Very good
Teicoplanin	23	0	0	0	-	-	-	-	-	-
Tetracycline	3	0	20	0	1	1	1	1	<0.0001	Very good
Tigecycline	23	0	0	0	-	-	-	-	-	-
Vancomicin	23	0	0	0	-	-	-	-	-	-
	*Quinupristin-dalfopristin was excluded from concordance tests due to E. faecalis intrinsic resistance

## Sheet: TableS9_Ccoli
Table S9. Concordance tests between phenotypic AST and WGS-based AMR predictions in Campylobacter coli
	Phenotype: susceptible		Phenotype: resistant
Antimicrobial	Genotype: susceptible	Genotype: resistant	Genotype: resistant	Genotype: susceptible	Sensitivity	Specificity	Cohen's kappa coefficient	95% CI	p-value	Interpretation
Ciprofloxacin	23	0	68	1	1	0.96	0.97	0.92-1	<0.0001	Very good
Erythromycin	59	0	31	2	1	0.97	0.95	0.89-1	<0.0001	Very good
Gentamicin	89	0	2	1	1	0.99	0.79	0.40-1	<0.0001	Good
Nalidixicacid	23	0	68	1	1	0.96	0.97	0.92-1	<0.0001	Very good
Streptomycin	15	1	74	2	0.99	0.88	0.89	0.77-1	<0.0001	Very good
Tetracycline	3	2	86	1	0.98	0.75	0.65	0.28-1	<0.0001	Good

## Sheet: TableS10A_Staphylococcus
Table S10A. Concordance tests between phenotypic AST and WGS-based AMR predictions in Staphylococcus spp.
	Phenotype: susceptible		Phenotype: resistant
Antimicrobial	Genotype: susceptible	Genotype: resistant	Genotype: resistant	Genotype: susceptible	Sensitivity	Specificity	Cohen's kappa coefficient	95% CI	p-value	Interpretation
Cefoxitin	68	2	11	2	0.85	0.97	0.82	0.64-0.99	<0.0001	Very good
Chloramphenicol	70	0	13	0	1	1	1	1	<0.0001	Very good
Ciprofloxacin	67	0	2	14	1	0.83	0.19	-0.04-0.41	0.104	Poor
Clindamycin	31	1	42	9	0.96	0.78	0.76	0.62-0.90	<0.0001	Good
Erythromycin	52	4	26	1	0.87	0.98	0.87	0.75-0.98	<0.0001	Very good
Fusidicacid	74	0	6	3	1	0.96	0.78	0.54-1	<0.0001	Good
Gentamicin	80	1	2	0	0.67	1	0.79	0.40-1	<0.0001	Good
Kanamycin	80	1	2	0	0.67	1	0.79	0.40-1	<0.0001	Good
Linezolid	82	0	1	0	1	1	1	1	<0.0001	Very good
Mupirocin	83	0	0	0	-	-	-	-	-	-
Penicillin	41	3	36	3	0.92	0.93	0.85	0.74-0.97	<0.0001	Very good
QuinupristinDalfopristin	48	2	17	16	0.89	0.75	0.51	0.33-0.70	<0.0001	Moderate
Rifampicin	80	0	0	3	-	-	-	-	-	Poor
Streptomycin	56	10	17	0	0.63	1	0.7	0.53-0.86	<0.0001	Good
Sulfamethoxazole	83	0	0	0	-	-	-	-	-	-
Tetracycline	29	4	50	0	0.93	1	0.9	0.80-0.99	<0.0001	Very good
Tiamulin	35	0	40	8	1	0.81	0.8	0.68-0.93	<0.0001	Good
Trimethoprim	43	0	23	17	1	0.72	0.58	0.42-0.74	<0.0001	Moderate
Vancomycin	83	0	0	0	-	-	-	-	-	-

## Sheet: TableS10B_Saureus
Table S10B. Concordance tests between phenotypic AST and WGS-based AMR predictions in Staphylococcus aureus
	Phenotype: susceptible		Phenotype: resistant
Antimicrobial	Genotype: susceptible	Genotype: resistant	Genotype: resistant	Genotype: susceptible	Sensitivity	Specificity	Cohen's kappa coefficient	95% CI	p-value	Interpretation
Cefoxitin	6	1	3	0	0.75	1	0.78	0.39-1	<0.0001	Good
Chloramphenicol	8	0	2	0	1	1	1	1	<0.0001	Very good
Ciprofloxacin	8	0	2	0	1	1	1	1	<0.0001	Very good
Clindamycin	6	0	4	0	1	1	1	1	<0.0001	Very good
Erythromycin	5	0	4	1	1	0.83	0.8	0.44-1	<0.0001	Good
Fusidicacid	10	0	0	0	-	-	-	-	-	-
Gentamicin	9	0	1	0	1	1	1	1	<0.0001	Very good
Kanamycin	9	0	1	0	1	1	1	1	<0.0001	Very good
Linezolid	10	0	0	0	-	-	-	-	-	-
Mupirocin	10	0	0	0	-	-	-	-	-	-
Penicillin	0	0	10	0	1	1	1	1	<0.0001	Very good
QuinupristinDalfopristin	6	0	2	2	1	0.75	0.55	0.26-1	<0.05	Fair
Rifampicin	10	0	0	0	-	-	-	-	-	-
Streptomycin	8	0	2	0	1	1	1	1	<0.0001	Very good
Sulfamethoxazole	10	0	0	0	-	-	-	-	-	-
Tetracycline	0	4	6	0	-	-	-	-	-	Poor
Tiamulin	6	0	4	0	1	1	1	1	<0.0001	Very good
Trimethoprim	6	0	4	0	1	1	1	1	<0.0001	Very good
Vancomycin	10	0	0	0	-	-	-	-	-	-

## Sheet: TableS10C_Shaemolyticus
Table S10C. Concordance tests between phenotypic AST and WGS-based AMR predictions in Staphylococcus haemolyticus
	Phenotype: susceptible		Phenotype: resistant
Antimicrobial	Genotype: susceptible	Genotype: resistant	Genotype: resistant	Genotype: susceptible	Sensitivity	Specificity	Cohen's kappa coefficient	95% CI	p-value	Interpretation
Cefoxitin	17	1	7	0	0.875	1	0.9	0.72-1	<0.0001	Very good
Chloramphenicol	16	0	9	0	1	1	1	1	<0.0001	Very good
Ciprofloxacin	12	0	0	13	-	-	-	-	-	Poor
Clindamycin	4	0	18	3	1	0.57	0.66	0.32-1	<0.0001	Good
Erythromycin	14	1	10	0	0.91	1	0.92	0.76-1	<0.0001	Very good
Fusidicacid	24	0	1	0	1	1	1	1	<0.0001	Very good
Gentamicin	24	1	0	0	-	-	-	-	-	Poor
Kanamycin	24	1	0	0	-	-	-	-	-	Poor
Linezolid	24	0	1	0	1	1	1	1	<0.0001	Very good
Mupirocin	25	0	0	0	-	-	-	-	-	-
Penicillin	12	2	11	0	0.85	1	0.84	0.63-1	<0.0001	Very good
QuinupristinDalfopristin	13	1	6	5	0.86	0.72	0.49	0.16-0.82	<0.01	Moderate
Rifampicin	25	0	0	0	-	-	-	-	-	-
Streptomycin	15	4	6	0	0.6	1	0.64	0.34-0.94	<0.0001	Good
Sulfamethoxazole	25	0	0	0	-	-	-	-	-	-
Tetracycline	4	0	21	0	1	1	1	1	<0.0001	Very good
Tiamulin	6	0	15	4	1	0.6	0.64	0.34-0.94	<0.0001	Good
Trimethoprim	13	0	10	2	1	0.63	0.84	0.63-1	<0.0001	Very good
Vancomycin	25	0	0	0	-	-	-	-	-	-

## Sheet: TableS10D_Schromogenes
Table S10C. Concordance tests between phenotypic AST and WGS-based AMR predictions in Staphylococcus chromogenes
	Phenotype: susceptible		Phenotype: resistant
Antimicrobial	Genotype: susceptible	Genotype: resistant	Genotype: resistant	Genotype: susceptible	Sensitivity	Specificity	Cohen's kappa coefficient	95% CI	p-value	Interpretation
Cefoxitin	15	0	0	0	-	-	-	-	-	-
Chloramphenicol	15	0	0	0	-	-	-	-	-	-
Ciprofloxacin	15	0	0	0	-	-	-	-	-	-
Clindamycin	7	0	6	2	1	0.78	0.74	0.41-1	<0.0001	Good
Erythromycin	9	1	5	0	0.83	1	0.86	0.59-1	<0.0001	Very good
Fusidicacid	15	0	0	0	-	-	-	-	-	-
Gentamicin	15	0	0	0	-	-	-	-	-	-
Kanamycin	15	0	0	0	-	-	-	-	-	-
Linezolid	15	0	0	0	-	-	-	-	-	-
Mupirocin	15	0	0	0	-	-	-	-	-	-
Penicillin	8	0	7	0	1	1	1	1	<0.0001	Very good
QuinupristinDalfopristin	8	1	4	2	0.8	0.8	0.57	0.14-1	<0.01	Moderate
Rifampicin	15	0	0	0	-	-	-	-	-	-
Streptomycin	14	0	1	0	1	1	1	1	<0.0001	Very good
Sulfamethoxazole	15	0	0	0	-	-	-	-	-	-
Tetracycline	8	0	7	0	1	1	1	1	<0.0001	Very good
Tiamulin	7	0	6	2	1	0.78	0.74	0.41-1	<0.0001	Good
Trimethoprim	7	0	5	3	1	0.7	0.61	0.24-0.97	<0.01	Good
Vancomycin	15	0	0	0	-	-	-	-	-	-

## Sheet: TableS10E_Shyicus
Table S10E. Concordance tests between phenotypic AST and WGS-based AMR predictions in Staphylococcus hyicus
	Phenotype: susceptible		Phenotype: resistant
Antimicrobial	Genotype: susceptible	Genotype: resistant	Genotype: resistant	Genotype: susceptible	Sensitivity	Specificity	Cohen's kappa coefficient	95% CI	p-value	Interpretation
Cefoxitin	13	0	0	0	-	-	-	-	-	-
Chloramphenicol	12	0	1	0	1	1	1	1	<0.0001	Very good
Ciprofloxacin	13	0	0	0	-	-	-	-	-	-
Clindamycin	9	0	4	0	1	1	1	1	<0.0001	Very good
Erythromycin	12	1	0	0	-	-	-	-	-	Poor
Fusidicacid	13	0	0	0	-	-	-	-	-	-
Gentamicin	12	0	1	0	1	1	1	1	<0.0001	Very good
Kanamycin	12	0	1	0	1	1	1	1	<0.0001	Very good
Linezolid	13	0	0	0	-	-	-	-	-	-
Mupirocin	13	0	0	0	-	-	-	-	-	-
Penicillin	10	1	2	0	0.67	1	0.75	0.31-1	<0.001	Good
QuinupristinDalfopristin	10	0	1	2	1	0.83	0.43	-0.15-1	0.15	Poor
Rifampicin	13	0	0	0	-	-	-	-	-	-
Streptomycin	8	2	3	0	0.6	1	0.65	0.23-1	<0.01	Good
Sulfamethoxazole	13	0	0	0	-	-	-	-	-	-
Tetracycline	10	0	3	0	1	1	1	1	<0.0001	Very good
Tiamulin	9	0	4	0	1	1	1	1	<0.0001	Very good
Trimethoprim	5	7	1	0	1	0.42	0.1	-0.1-0.3	0.32	Poor
Vancomycin	13	0	0	0	-	-	-	-	-	-
