# Supplementary material for: Genomic Insights into the Mobilome and Resistome of Sentinel Microorganisms Originating from Farms of Two Different Swine Production Systems
Source: Microbiol Spectr. 2022 Nov 15;10(6):e02896-22. doi: 10.1128/spectrum.02896-22 (PMC9769681; doi:10.1128/spectrum.02896-22)
Supplement: Supplemental file 5 — Table S11. Download spectrum.02896-22-s0005.xlsx, XLSX file, 0.02 MB [file spectrum.02896-22-s0005.xlsx]

## Sheet: Table_S11
Table S11. Curated summary of mobile genetic elements (MGEs) detected on the sequenced isolates, including their distribution per taxon.
MGE	Mobility Class	Escherichia coli	Enterococcus spp.	Staphylococcus spp.	Campylobacter coli
cn_10071_IS682	composite transposon	1
cn_10103_ISKpn14	composite transposon	1
cn_10168_ISKpn14	composite transposon	1
cn_10389_ISSau4	composite transposon			1
cn_10414_ISLgar5	composite transposon		1
cn_10540_ISSep2	composite transposon			1
cn_10844_ISSau6	composite transposon			1
cn_10845_ISSau6	composite transposon			1
cn_11047_ISS1W	composite transposon		2
cn_11358_ISKpn14	composite transposon	2
cn_11594_ISS1W	composite transposon		1
cn_11859_ISKpn14	composite transposon	1
cn_11861_ISKpn14	composite transposon	1
cn_11962_ISS1W	composite transposon		1
cn_12014_IS682	composite transposon	1
cn_12163_ISSau6	composite transposon			1
cn_12365_IS1133	composite transposon	1
cn_12492_IS629	composite transposon	1
cn_12695_ISKpn14	composite transposon	1
cn_12904_ISSau6	composite transposon			1
cn_13460_ISKpn14	composite transposon	1
cn_13635_IS1062	composite transposon		1
cn_1399_ISKpn14	composite transposon	1
cn_14115_ISSau6	composite transposon			2
cn_14179_ISSau6	composite transposon			1
cn_14866_IS903	composite transposon	1
cn_1492_ISEc1	composite transposon	2
cn_1532_ISKpn14	composite transposon	1
cn_15781_ISEc36	composite transposon	1
cn_16106_ISKpn14	composite transposon	1
cn_1633_ISEc1	composite transposon	1
cn_16379_ISKpn14	composite transposon	1
cn_16568_IS1062	composite transposon		1
cn_1668_ISEc1	composite transposon	2
cn_1669_ISEc1	composite transposon	1
cn_1670_ISEc1	composite transposon	21
cn_17309_ISSau6	composite transposon			1
cn_17625_ISEfm2	composite transposon		1
cn_1787_ISKpn14	composite transposon	1
cn_1804_ISKpn14	composite transposon	1
cn_1807_IS26	composite transposon	1
cn_18861_ISKpn14	composite transposon	1
cn_18965_ISKpn14	composite transposon	1
cn_2117_ISPeat2	composite transposon	1
cn_21516_IS682	composite transposon	1
cn_2196_ISEc1	composite transposon	1
cn_2238_IS903	composite transposon	1
cn_2242_ISEc27	composite transposon	1
cn_2243_ISEc1	composite transposon	1
cn_2244_ISEc1	composite transposon	28
cn_2245_ISEc1	composite transposon	3
cn_2259_ISEfa4	composite transposon		5
cn_22820_ISKpn14	composite transposon	1
cn_22872_ISEfm2	composite transposon		1
cn_2288_IS903	composite transposon	2
cn_2289_IS903	composite transposon	1
cn_2307_IS903	composite transposon	1
cn_2340_IS903	composite transposon	1
cn_2415_ISEfm1	composite transposon		1
cn_2426_ISEfm1	composite transposon		2
cn_2427_ISSau6	composite transposon			1
cn_2428_ISEfm1	composite transposon		4
cn_24618_ISKpn14	composite transposon	1
cn_2464_IS1062	composite transposon		2
cn_24991_ISKpn14	composite transposon	1
cn_25225_ISLgar5	composite transposon		1
cn_2581_ISEfa11	composite transposon		2
cn_2741_ISKpn14	composite transposon	1
cn_27418_ISKpn14	composite transposon	1
cn_27757_ISSau1	composite transposon			4
cn_27777_IS629	composite transposon	1
cn_2815_ISKpn14	composite transposon	1
cn_2850_ISEc1	composite transposon	1
cn_2966_ISSau6	composite transposon			1
cn_30244_ISKpn14	composite transposon	1
cn_3166_ISEfm2	composite transposon		1
cn_3172_ISEc1	composite transposon	1
cn_3207_ISSau6	composite transposon			1
cn_3494_ISEc37	composite transposon	1
cn_35167_ISEc36	composite transposon	1
cn_3524_ISSau6	composite transposon			1
cn_3530_ISEc1	composite transposon	2
cn_3584_ISSau6	composite transposon			1
cn_3613_ISSau6	composite transposon			1
cn_3654_ISKpn14	composite transposon	1
cn_36640_ISKpn14	composite transposon	2
cn_36742_ISSfl10	composite transposon	1
cn_3680_ISEfm2	composite transposon		1
cn_3680_ISLgar5	composite transposon		1
cn_3800_IS1062	composite transposon		1
cn_3826_ISEfa4	composite transposon		1
cn_3930_ISSag3	composite transposon		1
cn_4105_ISS1N	composite transposon		1
cn_4143_ISEc36	composite transposon	1
cn_4161_ISEc1	composite transposon	1
cn_4164_ISTeha2	composite transposon		1
cn_41762_ISCfr14	composite transposon	1
cn_42009_ISEc78	composite transposon	1
cn_4244_ISTeha2	composite transposon		1
cn_42502_ISCfr14	composite transposon	1
cn_4293_ISS1W	composite transposon		2
cn_43135_ISKpn14	composite transposon	1
cn_4360_ISKpn14	composite transposon	1
cn_44304_ISSep3	composite transposon			1
cn_4481_ISEfm2	composite transposon		1
cn_46550_ISEfa4	composite transposon		3
cn_4661_ISSha1	composite transposon			7
cn_4677_ISSha1	composite transposon			1
cn_4727_ISSha1	composite transposon			1
cn_4736_ISSha1	composite transposon			1
cn_47567_IS679	composite transposon	1
cn_4904_IS256	composite transposon			1
cn_4954_IS26	composite transposon	1
cn_5007_ISTeha2	composite transposon		1
cn_5009_ISEnfa1	composite transposon		1
cn_5101_IS26	composite transposon	1
cn_5129_ISVsa3	composite transposon	1
cn_5250_ISEc1	composite transposon	1
cn_5392_ISPeat2	composite transposon	1
cn_5481_ISKpn14	composite transposon	1
cn_5569_ISCfr14	composite transposon	1
cn_5636_ISSau6	composite transposon			1
cn_5676_ISSau6	composite transposon			1
cn_5706_ISSau6	composite transposon			1
cn_5709_IS26	composite transposon	3
cn_5720_ISLmo3	composite transposon		5
cn_5766_ISSau6	composite transposon			1
cn_5808_ISSau6	composite transposon			4
cn_5951_ISKpn47	composite transposon	1
cn_5977_ISSau6	composite transposon			1
cn_5986_ISSsu6	composite transposon		1
cn_5993_ISSsu6	composite transposon		1
cn_6039_ISSau6	composite transposon			1
cn_6102_ISEc1	composite transposon	1
cn_6102_ISSau6	composite transposon			5
cn_6103_ISSau6	composite transposon			4
cn_6203_ISS1W	composite transposon		1
cn_6228_ISKpn14	composite transposon	1
cn_6239_ISSau6	composite transposon			1
cn_6240_ISKpn14	composite transposon	3
cn_6319_ISSau6	composite transposon			1
cn_6322_ISEhe3	composite transposon	1
cn_6440_ISS1W	composite transposon		1
cn_6657_ISEc78	composite transposon	1
cn_6764_ISEc36	composite transposon	2
cn_6983_ISSau6	composite transposon			1
cn_7018_ISKpn14	composite transposon	1
cn_7033_ISEc1	composite transposon	1
cn_7036_IS911	composite transposon	2
cn_7237_ISEc1	composite transposon	1
cn_7342_ISKpn14	composite transposon	1
cn_7550_ISLgar5	composite transposon		2
cn_7770_ISSau6	composite transposon			1
cn_8047_ISEc1	composite transposon	4
cn_8263_ISEcl10	composite transposon	1
cn_8270_ISSag12	composite transposon		1
cn_8393_ISVsa5	composite transposon	1
cn_8632_ISKpn14	composite transposon	1
cn_8633_ISKpn14	composite transposon	1
cn_8841_ISEc31	composite transposon	1
cn_8983_ISEc1	composite transposon	1
cn_8985_ISKpn14	composite transposon	1
cn_9024_ISEfm2	composite transposon		1
cn_9285_ISSau6	composite transposon			1
cn_9365_ISSau4	composite transposon			1
cn_9646_IS903	composite transposon	1
Col(MG828)_1	plasmid	23
Col(Ye4449)_1	plasmid	1
Col156_1	plasmid	8
Col440I_1	plasmid	30
Col440II_1	plasmid	11
Col8282_1	plasmid	7
ColE10_1	plasmid	2
ColpVC_1	plasmid	4
ColRNAI_1	plasmid	101
ICESGB76	ice		1
IncB/O/K/Z_2	plasmid	4
IncB/O/K/Z_3	plasmid	1
IncFIA(HI1)_1_HI1	plasmid	5
IncFIA_1	plasmid	19
IncFIB(AP001918)_1	plasmid	70
IncFIB(K)_1_Kpn3	plasmid	5
IncFIB(pB171)_1_pB171	plasmid	2
IncFIB(pHCM2)_1_pHCM2	plasmid	6
IncFIC(FII)_1	plasmid	37
IncFII(29)_1_pUTI89	plasmid	4
IncFII(pCoo)_1_pCoo	plasmid	7
IncFII(pHN7A8)_1_pHN7A8	plasmid	6
IncFII(pRSB107)_1_pRSB107	plasmid	7
IncFII(pSE11)_1_pSE11	plasmid	1
IncFII_1	plasmid	36
IncHI1A_1	plasmid	2
IncHI1B(R27)_1_R27	plasmid	2
IncHI2_1	plasmid	2
IncHI2A_1	plasmid	2
IncI_Gamma_1	plasmid	2
IncI1_1_Alpha	plasmid	10
IncN_1	plasmid	1
IncQ1_1	plasmid	1
IncR_1	plasmid	18
IncX1_1	plasmid	43
IncX1_4	plasmid	1
IncX2_1	plasmid	1
IncX3_1	plasmid	9
IncX4_2	plasmid	3
IncY_1	plasmid	25
integrons	integrons	132	17	1
IS100	insertion sequence	24
IS1006	insertion sequence	6
IS102	insertion sequence	40
IS1062	insertion sequence		117
IS1133	insertion sequence	11
IS16	insertion sequence		1
IS256	insertion sequence		18	5
IS26	insertion sequence	49
IS285	insertion sequence	1
IS3	insertion sequence	50
IS30	insertion sequence	36
IS4	insertion sequence	16
IS421	insertion sequence	45
IS5	insertion sequence	18
IS5075	insertion sequence	8
IS609	insertion sequence	154
IS6100	insertion sequence	1
IS621	insertion sequence	20
IS629	insertion sequence	55
IS630	insertion sequence	5
IS640	insertion sequence	7
IS657	insertion sequence		4
IS679	insertion sequence	6
IS682	insertion sequence	27
IS903	insertion sequence	22
IS911	insertion sequence	8
ISAba1	insertion sequence	6
ISBma3	insertion sequence	1
ISCaje5	insertion sequence				9
ISCco3	insertion sequence				1
ISCfr1	insertion sequence	1
ISCfr14	insertion sequence	26
ISCfr26	insertion sequence	3
ISChh1	insertion sequence				19
ISDha13	insertion sequence		2	4
ISEam1	insertion sequence	2
ISEc1	insertion sequence	227
ISEc10	insertion sequence	1
ISEc11	insertion sequence	5
ISEc13	insertion sequence	9
ISEc17	insertion sequence	18
ISEc18	insertion sequence	3
ISEc19	insertion sequence	2
ISEc26	insertion sequence	75
ISEc27	insertion sequence	38
ISEc28	insertion sequence	3
ISEc30	insertion sequence	84
ISEc31	insertion sequence	36
ISEc32	insertion sequence	5
ISEc33	insertion sequence	5
ISEc36	insertion sequence	32
ISEc37	insertion sequence	15
ISEc38	insertion sequence	55
ISEc39	insertion sequence	5
ISEc40	insertion sequence	7
ISEc41	insertion sequence	1
ISEc42	insertion sequence	4
ISEc45	insertion sequence	10
ISEc46	insertion sequence	3
ISEc47	insertion sequence	4
ISEc48	insertion sequence	2
ISEc5	insertion sequence	23
ISEc52	insertion sequence	9
ISEc59	insertion sequence	2
ISEc60	insertion sequence	2
ISEc78	insertion sequence	9
ISEc9	insertion sequence	1
ISEch12	insertion sequence	2
ISEch2	insertion sequence	1
ISEch5	insertion sequence	17
ISEch7	insertion sequence	1
ISEcl10	insertion sequence	10
ISEcl3	insertion sequence	4
ISEf1	insertion sequence		36
ISEfa10	insertion sequence		47
ISEfa11	insertion sequence		18
ISEfa4	insertion sequence		17
ISEfa5	insertion sequence		1
ISEfm1	insertion sequence		35
ISEfm2	insertion sequence		54
ISEhe2	insertion sequence	2
ISEhe3	insertion sequence	6
ISEhe5	insertion sequence	1
ISEic1	insertion sequence	1
ISEic2	insertion sequence	2
ISEnfa1	insertion sequence		12
ISEnfa3	insertion sequence		3
ISEnfa4	insertion sequence		20
ISErsp1	insertion sequence	1
ISEsa1	insertion sequence	61
ISKox3	insertion sequence	4
ISKpn14	insertion sequence	131
ISKpn19	insertion sequence	6
ISKpn2	insertion sequence	2
ISKpn24	insertion sequence	9
ISKpn26	insertion sequence	37
ISKpn28	insertion sequence	7
ISKpn34	insertion sequence	2
ISKpn37	insertion sequence	4
ISKpn42	insertion sequence	12
ISKpn47	insertion sequence	3
ISKpn8	insertion sequence	48
ISLgar5	insertion sequence		36
ISLmo3	insertion sequence		7
ISLmo7	insertion sequence		1
ISPeat1	insertion sequence	4
ISPeat2	insertion sequence	8
ISPlu13	insertion sequence	1
ISPp1	insertion sequence		6
ISPrre1	insertion sequence	6
ISS1M	insertion sequence		1
ISS1N	insertion sequence		48
ISS1RS	insertion sequence		1
ISS1S	insertion sequence		1
ISS1W	insertion sequence		47
ISS1Z	insertion sequence		1
ISSag12	insertion sequence		9
ISSag3	insertion sequence		2
ISSau1	insertion sequence			13
ISSau2	insertion sequence			6
ISSau3	insertion sequence			6
ISSau4	insertion sequence			8
ISSau5	insertion sequence			4
ISSau6	insertion sequence			63
ISSau8	insertion sequence			10
ISSba14	insertion sequence	1
ISSbo1	insertion sequence	2
ISSen1	insertion sequence	7
ISSen3	insertion sequence	1
ISSen4	insertion sequence	9
ISSen6	insertion sequence	3
ISSep2	insertion sequence			29
ISSep3	insertion sequence			36
ISSfl10	insertion sequence	6
ISSfl8	insertion sequence	4
ISSha1	insertion sequence			42
ISShdy1	insertion sequence	1
ISSpn6	insertion sequence		3
ISSpu2	insertion sequence	4
ISSso4	insertion sequence	3
ISSsu5	insertion sequence		11
ISSsu6	insertion sequence		5
ISStrs1	insertion sequence		10
ISTeha1	insertion sequence		2
ISTeha2	insertion sequence		7
ISVsa11	insertion sequence	1
ISVsa3	insertion sequence	11
ISVsa5	insertion sequence	23
MITEEc1	mite	717
MITEKpn1	mite	3
MITEYpe1	mite	386
MTnSag1	ime		1		12
p0111_1	plasmid	8
pENTAS02_1	plasmid	2
phages	phages	243	12	3
rep1_1_repE(pAMbeta)	plasmid		48
rep1_3_repR(pGB354)	plasmid		2
rep1_9_repE(pKL0018)	plasmid		6
rep10_3_pNE131p1(pNE131)	plasmid			18
rep10b_1_rep(pUR2355)	plasmid			4
rep11a_1_repA(pB82)	plasmid		1
rep11c_2_repA(pJS33)	plasmid		3
rep13_10_ORF1(pACK5)	plasmid			2
rep13_3_rep(pWBG1773)	plasmid			2
rep13_4_rep(pKH13)	plasmid			1
rep13_7_rep(pLNU9)	plasmid			3
rep13_8_rep(pUR3912)	plasmid			1
rep13_9_rep(pSepCH)	plasmid			1
rep14b_3_rep(pRI1)	plasmid		4
rep16_1_CDS8(pSAS)	plasmid			4
rep16_2_CDS6(pSJH101)	plasmid			2
rep17_2_repA(AUS0004p1)	plasmid		6
rep18b_1_BO23315710(pE1p13)	plasmid		2
rep19b_1_repA(SAP105A)	plasmid			6
rep19c_2_rep(pvSw4)	plasmid			2
rep19c_3_rep(pETB)	plasmid			1
rep19c_4_rep(pSSP2)	plasmid			1
rep2_1_orf1(pRE25)	plasmid		67
rep20_11_repA(VRSAp)	plasmid			3
rep20_13_repA(p11819p97)	plasmid			6
rep20_14_repA(pSSAP2)	plasmid			2
rep20_3_rep(pTW20)	plasmid			3
rep21_1_rep(pWBG754)	plasmid			4
rep21_14_rep(pKH21)	plasmid			2
rep21_15_SAP108D001(SAP108D)	plasmid			1
rep21_17_rep(pLNU8)	plasmid			1
rep21_19_rep(pLNU7)	plasmid			2
rep21_25_rep(pSHaeA)	plasmid			3
rep21_27_rep(pLNU4)	plasmid			3
rep21_28_rep(pUR5425)	plasmid			6
rep21_3_rep(pS0385)	plasmid			17
rep22_1a_repB(pUB110)	plasmid			5
rep22_1b_repB(pAMalpha1)	plasmid		4	11	1
rep24c_1_rep(pSSAP1)	plasmid			3
rep29_1_CDS1(pGL)	plasmid		1
rep29_2_EFAU085p4001(Aus0085p4)_Aus0085	plasmid		4
rep29_3_ORF8(pCIZ2)	plasmid		2
rep31_2_LKI10596(LkipL4719)	plasmid		1
rep33_1_rep(pSMA198)	plasmid		2
rep39_2_repA(SAP016A)	plasmid			12
rep4a_1_repB(pCRL2911)	plasmid		2
rep4a_2_CDS3(pKC5b)	plasmid		1
rep4b_1_repB(pMBB1)	plasmid		1
rep5b_1_rep(pUR2355)	plasmid			19
rep5c_1_rep(pRJ9)	plasmid			1
rep5d_1_rep(pJE1)	plasmid			1
rep5e_2_SAP018B003(SAP018B)	plasmid			1
rep6_1_repA(pS86)	plasmid		3
rep7a_11_rep(SAP060B)	plasmid			2
rep7a_15_repC(pS0385p1)	plasmid			1
rep7a_16_repC(Cassette)	plasmid			16
rep7a_17_CDS4(pS194)	plasmid		2	5
rep7a_2_repL(pLUG10)	plasmid			2
rep7a_21_CDS1(pCW7)	plasmid			3
rep7a_22_rep(pSBK203)	plasmid			3
rep7a_4_repD(pK214)	plasmid			5
rep7a_5_repD(pTZ4)	plasmid			1
rep7a_6_SAP108C001(SAP108C)	plasmid			2
rep7a_7_rep(pKH7)	plasmid			1
rep7a_8_ORF11(pRE25)	plasmid		4
rep7b_2_rep(pVGA)	plasmid			4
rep7de_1_rep(pACK6)	plasmid			1
rep9a_1_repA(pAD1)	plasmid		8
rep9b_2_prgW(EF62pC)	plasmid		6
rep9b_3_repA(pMG2200)	plasmid		1
rep9b_4_repA2(pTEF2)	plasmid		3
rep9c_1_repA(pTW9)	plasmid		1
rep9c_2_prgW(pCF10)	plasmid		2
RepA_1_pKPC-CAV1321	plasmid	2
repUS1_1_repE(DOp2)	plasmid		2
repUS1_2_rep(pVEF3)	plasmid		2
repUS1_3_rep(pVEF1)	plasmid		8
repUS10_1_CDS25(pSSP1)	plasmid			3
repUS12_3_rep(pMSA16)	plasmid			6
repUS15_1_repA(DO3)	plasmid		4
repUS15_2_repA(pNB2354p1)	plasmid		74
repUS18_1_rep(pKKS825)	plasmid			2
repUS18_2_rep(pSTE1)	plasmid			1
repUS18_4_rep(pSA8589)	plasmid			2
repUS23_1_repA(SAP099B)	plasmid			3
repUS35_1_A28412072(pvSw2)	plasmid			1
repUS43_1_CDS12738(DOp1)	plasmid		80	6
repUS47_1_repB(pLFE1)	plasmid		2
repUS51_1_rep(pCPS49)	plasmid		1
repUS76_1_rep(pSE12228p05)	plasmid			3
Tn1000	unit transposon	1
Tn1721	unit transposon	9
Tn2	unit transposon	17
Tn4656	unit transposon	11
Tn5403	unit transposon	1
Tn5406	unit transposon			6
Tn552	unit transposon			8
Tn554	unit transposon		1
Tn558	unit transposon			10
Tn559	unit transposon			6
Tn6009	ice		36	6
Tn6024	unit transposon	12
Tn6082	unit transposon	6
Tn6196	unit transposon	19
Tn6260	unit transposon		7	2
Tn7	unit transposon	3
Tn801	unit transposon	2
Tn917	unit transposon		15
