# Supplementary material for: Genomic Insights into the Mobilome and Resistome of Sentinel Microorganisms Originating from Farms of Two Different Swine Production Systems
Source: Microbiol Spectr. 2022 Nov 15;10(6):e02896-22. doi: 10.1128/spectrum.02896-22 (PMC9769681; doi:10.1128/spectrum.02896-22)
Supplement: Supplemental file 6 — Table S12. Download spectrum.02896-22-s0006.xlsx, XLSX file, 0.01 MB [file spectrum.02896-22-s0006.xlsx]

## Sheet: Table_S12
Table S12. Distribution of MGEs per taxon.
E. coli - Enterococcus spp. - C. coli - Staphylococcus spp.	E. coli - Enterococcus spp. - C. coli	E. coli - Enterococcus spp. - Staphylococcus spp.	E. coli - C. coli - Staphylococcus spp.	Enterococcus spp. - C. coli - Staphylococcus spp.	E. coli - Enterococcus spp.	E. coli - Staphylococcus spp.	E. coli - C. coli	Enterococcus spp. - Staphylococcus spp.	Enterococcus spp. - C. coli	C. coli - Staphylococcus spp.	E. coli	Enterococcus spp.	Staphylococcus spp.	C. coli
		phages		rep22_1b_repB(pAMalpha1)	phages	phages		IS256	MTnSag1	rep22_1b_repB(pAMalpha1)	cn_10071_IS682	cn_10414_ISLgar5	cn_10389_ISSau4	ISCaje5
		integrons			integrons	integrons		ISDha13	rep22_1b_repB(pAMalpha1)		cn_10103_ISKpn14	cn_11047_ISS1W	cn_10540_ISSep2	ISCco3
								Tn6009			cn_10168_ISKpn14	cn_11594_ISS1W	cn_10844_ISSau6	ISChh1
								Tn6260			cn_11358_ISKpn14	cn_11962_ISS1W	cn_10845_ISSau6
								rep22_1b_repB(pAMalpha1)			cn_11859_ISKpn14	cn_13635_IS1062	cn_12163_ISSau6
								rep7a_17_CDS4(pS194)			cn_11861_ISKpn14	cn_16568_IS1062	cn_12904_ISSau6
								repUS43_1_CDS12738(DOp1)			cn_12014_IS682	cn_17625_ISEfm2	cn_14115_ISSau6
								phages			cn_12365_IS1133	cn_2259_ISEfa4	cn_14179_ISSau6
								integrons			cn_12492_IS629	cn_22872_ISEfm2	cn_17309_ISSau6
											cn_12695_ISKpn14	cn_2415_ISEfm1	cn_2427_ISSau6
											cn_13460_ISKpn14	cn_2426_ISEfm1	cn_27757_ISSau1
											cn_1399_ISKpn14	cn_2428_ISEfm1	cn_2966_ISSau6
											cn_14866_IS903	cn_2464_IS1062	cn_3207_ISSau6
											cn_1492_ISEc1	cn_25225_ISLgar5	cn_3524_ISSau6
											cn_1532_ISKpn14	cn_2581_ISEfa11	cn_3584_ISSau6
											cn_15781_ISEc36	cn_3166_ISEfm2	cn_3613_ISSau6
											cn_16106_ISKpn14	cn_3680_ISEfm2	cn_44304_ISSep3
											cn_1633_ISEc1	cn_3680_ISLgar5	cn_4661_ISSha1
											cn_16379_ISKpn14	cn_3800_IS1062	cn_4677_ISSha1
											cn_1668_ISEc1	cn_3826_ISEfa4	cn_4727_ISSha1
											cn_1669_ISEc1	cn_3930_ISSag3	cn_4736_ISSha1
											cn_1670_ISEc1	cn_4105_ISS1N	cn_4904_IS256
											cn_1787_ISKpn14	cn_4164_ISTeha2	cn_5636_ISSau6
											cn_1804_ISKpn14	cn_4244_ISTeha2	cn_5676_ISSau6
											cn_1807_IS26	cn_4293_ISS1W	cn_5706_ISSau6
											cn_18861_ISKpn14	cn_4481_ISEfm2	cn_5766_ISSau6
											cn_18965_ISKpn14	cn_46550_ISEfa4	cn_5808_ISSau6
											cn_2117_ISPeat2	cn_5007_ISTeha2	cn_5977_ISSau6
											cn_21516_IS682	cn_5009_ISEnfa1	cn_6039_ISSau6
											cn_2196_ISEc1	cn_5720_ISLmo3	cn_6102_ISSau6
											cn_2238_IS903	cn_5986_ISSsu6	cn_6103_ISSau6
											cn_2242_ISEc27	cn_5993_ISSsu6	cn_6239_ISSau6
											cn_2243_ISEc1	cn_6203_ISS1W	cn_6319_ISSau6
											cn_2244_ISEc1	cn_6440_ISS1W	cn_6983_ISSau6
											cn_2245_ISEc1	cn_7550_ISLgar5	cn_7770_ISSau6
											cn_22820_ISKpn14	cn_8270_ISSag12	cn_9285_ISSau6
											cn_2288_IS903	cn_9024_ISEfm2	cn_9365_ISSau4
											cn_2289_IS903	ICESGB76	ISSau1
											cn_2307_IS903	IS1062	ISSau2
											cn_2340_IS903	IS16	ISSau3
											cn_24618_ISKpn14	IS657	ISSau4
											cn_24991_ISKpn14	ISEf1	ISSau5
											cn_2741_ISKpn14	ISEfa10	ISSau6
											cn_27418_ISKpn14	ISEfa11	ISSau8
											cn_27777_IS629	ISEfa4	ISSep2
											cn_2815_ISKpn14	ISEfa5	ISSep3
											cn_2850_ISEc1	ISEfm1	ISSha1
											cn_30244_ISKpn14	ISEfm2	Tn5406
											cn_3172_ISEc1	ISEnfa1	Tn552
											cn_3494_ISEc37	ISEnfa3	Tn558
											cn_35167_ISEc36	ISEnfa4	Tn559
											cn_3530_ISEc1	ISLgar5	rep10_3_pNE131p1(pNE131)
											cn_3654_ISKpn14	ISLmo3	rep10b_1_rep(pUR2355)
											cn_36640_ISKpn14	ISLmo7	rep13_10_ORF1(pACK5)
											cn_36742_ISSfl10	ISPp1	rep13_3_rep(pWBG1773)
											cn_4143_ISEc36	ISS1M	rep13_4_rep(pKH13)
											cn_4161_ISEc1	ISS1N	rep13_7_rep(pLNU9)
											cn_41762_ISCfr14	ISS1RS	rep13_8_rep(pUR3912)
											cn_42009_ISEc78	ISS1S	rep13_9_rep(pSepCH)
											cn_42502_ISCfr14	ISS1W	rep16_1_CDS8(pSAS)
											cn_43135_ISKpn14	ISS1Z	rep16_2_CDS6(pSJH101)
											cn_4360_ISKpn14	ISSag12	rep19b_1_repA(SAP105A)
											cn_47567_IS679	ISSag3	rep19c_2_rep(pvSw4)
											cn_4954_IS26	ISSpn6	rep19c_3_rep(pETB)
											cn_5101_IS26	ISSsu5	rep19c_4_rep(pSSP2)
											cn_5129_ISVsa3	ISSsu6	rep20_11_repA(VRSAp)
											cn_5250_ISEc1	ISStrs1	rep20_13_repA(p11819p97)
											cn_5392_ISPeat2	ISTeha1	rep20_14_repA(pSSAP2)
											cn_5481_ISKpn14	ISTeha2	rep20_3_rep(pTW20)
											cn_5569_ISCfr14	Tn554	rep21_1_rep(pWBG754)
											cn_5709_IS26	Tn917	rep21_14_rep(pKH21)
											cn_5951_ISKpn47	rep1_1_repE(pAMbeta)	rep21_15_SAP108D001(SAP108D)
											cn_6102_ISEc1	rep1_3_repR(pGB354)	rep21_17_rep(pLNU8)
											cn_6228_ISKpn14	rep1_9_repE(pKL0018)	rep21_19_rep(pLNU7)
											cn_6240_ISKpn14	rep11a_1_repA(pB82)	rep21_25_rep(pSHaeA)
											cn_6322_ISEhe3	rep11c_2_repA(pJS33)	rep21_27_rep(pLNU4)
											cn_6657_ISEc78	rep14b_3_rep(pRI1)	rep21_28_rep(pUR5425)
											cn_6764_ISEc36	rep17_2_repA(AUS0004p1)	rep21_3_rep(pS0385)
											cn_7018_ISKpn14	rep18b_1_BO23315710(pE1p13)	rep22_1a_repB(pUB110)
											cn_7033_ISEc1	rep2_1_orf1(pRE25)	rep24c_1_rep(pSSAP1)
											cn_7036_IS911	rep29_1_CDS1(pGL)	rep39_2_repA(SAP016A)
											cn_7237_ISEc1	rep29_2_EFAU085p4001(Aus0085p4)_Aus0085	rep5b_1_rep(pUR2355)
											cn_7342_ISKpn14	rep29_3_ORF8(pCIZ2)	rep5c_1_rep(pRJ9)
											cn_8047_ISEc1	rep31_2_LKI10596(LkipL4719)	rep5d_1_rep(pJE1)
											cn_8263_ISEcl10	rep33_1_rep(pSMA198)	rep5e_2_SAP018B003(SAP018B)
											cn_8393_ISVsa5	rep4a_1_repB(pCRL2911)	rep7a_11_rep(SAP060B)
											cn_8632_ISKpn14	rep4a_2_CDS3(pKC5b)	rep7a_15_repC(pS0385p1)
											cn_8633_ISKpn14	rep4b_1_repB(pMBB1)	rep7a_16_repC(Cassette)
											cn_8841_ISEc31	rep6_1_repA(pS86)	rep7a_2_repL(pLUG10)
											cn_8983_ISEc1	rep7a_8_ORF11(pRE25)	rep7a_21_CDS1(pCW7)
											cn_8985_ISKpn14	rep9a_1_repA(pAD1)	rep7a_22_rep(pSBK203)
											cn_9646_IS903	rep9b_2_prgW(EF62pC)	rep7a_4_repD(pK214)
											IS100	rep9b_3_repA(pMG2200)	rep7a_5_repD(pTZ4)
											IS1006	rep9b_4_repA2(pTEF2)	rep7a_6_SAP108C001(SAP108C)
											IS102	rep9c_1_repA(pTW9)	rep7a_7_rep(pKH7)
											IS1133	rep9c_2_prgW(pCF10)	rep7b_2_rep(pVGA)
											IS26	repUS1_1_repE(DOp2)	rep7de_1_rep(pACK6)
											IS285	repUS1_2_rep(pVEF3)	repUS10_1_CDS25(pSSP1)
											IS3	repUS1_3_rep(pVEF1)	repUS12_3_rep(pMSA16)
											IS30	repUS15_1_repA(DO3)	repUS18_1_rep(pKKS825)
											IS4	repUS15_2_repA(pNB2354p1)	repUS18_2_rep(pSTE1)
											IS421	repUS47_1_repB(pLFE1)	repUS18_4_rep(pSA8589)
											IS5	repUS51_1_rep(pCPS49)	repUS23_1_repA(SAP099B)
											IS5075		repUS35_1_A28412072(pvSw2)
											IS609		repUS76_1_rep(pSE12228p05)
											IS6100
											IS621
											IS629
											IS630
											IS640
											IS679
											IS682
											IS903
											IS911
											ISAba1
											ISBma3
											ISCfr1
											ISCfr14
											ISCfr26
											ISEam1
											ISEc1
											ISEc10
											ISEc11
											ISEc13
											ISEc17
											ISEc18
											ISEc19
											ISEc26
											ISEc27
											ISEc28
											ISEc30
											ISEc31
											ISEc32
											ISEc33
											ISEc36
											ISEc37
											ISEc38
											ISEc39
											ISEc40
											ISEc41
											ISEc42
											ISEc45
											ISEc46
											ISEc47
											ISEc48
											ISEc5
											ISEc52
											ISEc59
											ISEc60
											ISEc78
											ISEc9
											ISEch12
											ISEch2
											ISEch5
											ISEch7
											ISEcl10
											ISEcl3
											ISEhe2
											ISEhe3
											ISEhe5
											ISEic1
											ISEic2
											ISErsp1
											ISEsa1
											ISKox3
											ISKpn14
											ISKpn19
											ISKpn2
											ISKpn24
											ISKpn26
											ISKpn28
											ISKpn34
											ISKpn37
											ISKpn42
											ISKpn47
											ISKpn8
											ISPeat1
											ISPeat2
											ISPlu13
											ISPrre1
											ISSba14
											ISSbo1
											ISSen1
											ISSen3
											ISSen4
											ISSen6
											ISSfl10
											ISSfl8
											ISShdy1
											ISSpu2
											ISSso4
											ISVsa11
											ISVsa3
											ISVsa5
											MITEEc1
											MITEKpn1
											MITEYpe1
											Tn1000
											Tn1721
											Tn2
											Tn4656
											Tn5403
											Tn6024
											Tn6082
											Tn6196
											Tn7
											Tn801
											Col(MG828)_1
											Col(Ye4449)_1
											Col156_1
											Col440I_1
											Col440II_1
											Col8282_1
											ColE10_1
											ColpVC_1
											ColRNAI_1
											IncB/O/K/Z_2
											IncB/O/K/Z_3
											IncFIA_1
											IncFIA(HI1)_1_HI1
											IncFIB(AP001918)_1
											IncFIB(K)_1_Kpn3
											IncFIB(pB171)_1_pB171
											IncFIB(pHCM2)_1_pHCM2
											IncFIC(FII)_1
											IncFII_1
											IncFII(29)_1_pUTI89
											IncFII(pCoo)_1_pCoo
											IncFII(pHN7A8)_1_pHN7A8
											IncFII(pRSB107)_1_pRSB107
											IncFII(pSE11)_1_pSE11
											IncHI1A_1
											IncHI1B(R27)_1_R27
											IncHI2_1
											IncHI2A_1
											IncI_Gamma_1
											IncI1_1_Alpha
											IncN_1
											IncQ1_1
											IncR_1
											IncX1_1
											IncX1_4
											IncX2_1
											IncX3_1
											IncX4_2
											IncY_1
											p0111_1
											pENTAS02_1
											RepA_1_pKPC-CAV1321
