# Supplementary material for: Genomic Insights into the Mobilome and Resistome of Sentinel Microorganisms Originating from Farms of Two Different Swine Production Systems
Source: Microbiol Spectr. 2022 Nov 15;10(6):e02896-22. doi: 10.1128/spectrum.02896-22 (PMC9769681; doi:10.1128/spectrum.02896-22)
Supplement: Supplemental file 7 — Table S13. Download spectrum.02896-22-s0007.xlsx, XLSX file, 0.02 MB [file spectrum.02896-22-s0007.xlsx]

## Sheet: Table_S13
Table S13. Detailed summary of 151 integrons detected on the sequenced isolates.
ID	Taxon	Production system	Contig ID	Integron Type	Integron Class	Contig_Start	Contig_End	Sequence_length	count_attC	Summary_ARGs	ARGs cassette	Biocide resistance genes
Ec-1	E. coli	Intensive	contig00072	complete	1	3294	7178	3535	3	2	aadA1;dfrA1
Ec-103	E. coli	Intensive	contig00035	CALIN	2	39030	41053	1992	2	1	sat2
Ec-103	E. coli	Intensive	contig00082	complete	1	3469	7320	3502	3	2	aadA1;dfrA1
Ec-107	E. coli	Intensive	contig00107	CALIN		86	2373	2420	2	0
Ec-11	E. coli	Intensive	contig00066	CALIN	2	3439	5950	2494	3	3	aadA1;sat2;dfrA1
Ec-119	E. coli	Intensive	contig00052	CALIN	2	20686	23948	2963	4	2	sat2;aadA1	qacF
Ec-121	E. coli	Intensive	contig00061	CALIN		8394	10037	1487	2	0
Ec-121	E. coli	Intensive	contig00068	CALIN	2	17	9153	2854	3	3	dfrA1;sat2;aadA1
Ec-122	E. coli	Intensive	contig00042	complete	1	3458	10041	5758	6	3	cmlA1;aadA1;dfrA12	qacF
Ec-125	E. coli	Intensive	contig00009	CALIN	2	1	159424	2084	2	2	sat2;dfrA1
Ec-125	E. coli	Intensive	contig00042	complete	1	2598	6396	3426	3	3	dfrA12;aadA1;lnu(F)
Ec-125	E. coli	Intensive	contig00049	complete	4	290	4987	1819	1	0
Ec-125	E. coli	Intensive	contig00072	CALIN		33	603	450	2	0
Ec-130	E. coli	Intensive	contig00075	CALIN		1981	3624	1487	2	0
Ec-137	E. coli	Intensive	contig00082	CALIN	2	5048	7047	1997	3	3	aadA1;sat2;dfrA1
Ec-139	E. coli	Intensive	contig00040	complete	1	4441	7584	2988	2	1	aadA1	qacE
Ec-142	E. coli	Intensive	contig00064	CALIN		1268	1880	106	2	0
Ec-145	E. coli	Intensive	contig00042	complete	1	19040	22183	2988	2	2	aadA1;dfrA1
Ec-153	E. coli	Extensive	contig00019	CALIN	2	80	79864	1695	2	1	sat2
Ec-153	E. coli	Extensive	contig00063	CALIN		3318	4839	1222	2	0
Ec-153	E. coli	Extensive	contig00073	complete	1	80	2365	1949	1	1	dfrA1
Ec-153	E. coli	Extensive	contig00074	CALIN		54	2167	631	2	0
Ec-155	E. coli	Intensive	contig00076	CALIN		35	7135	5630	5	2	aadA1;tet(M)	qacF
Ec-155	E. coli	Intensive	contig00098	CALIN	1	3	1354	946	2	1	dfrA12
Ec-156	E. coli	Intensive	contig00057	complete	1	21899	24363	2285	1	1	aadA1
Ec-158	E. coli	Intensive	contig00039	complete	1	1	4321	2979	1	1	dfrA1
Ec-161	E. coli	Intensive	contig00063	CALIN		7491	9134	1487	2	0
Ec-164	E. coli	Intensive	contig00192	CALIN		1	1846	1546	2	0		qacF
Ec-164	E. coli	Intensive	contig00263	CALIN		3	1921	1893	2	0
Ec-164	E. coli	Intensive	contig00299	CALIN		98	1101	743	2	1	dfrA12
Ec-164	E. coli	Intensive	contig00320	In0	1	40	840	800	0	0
Ec-166	E. coli	Intensive	contig00009	CALIN	2	2	171451	2153	2	1	sat2
Ec-166	E. coli	Intensive	contig00060	CALIN		33	4822	1270	2	0
Ec-166	E. coli	Intensive	contig00079	In0	1	1	501	500	0	0
Ec-168	E. coli	Intensive	contig00068	complete	1	3460	9908	5623	6	3	cmlA1;aadA1;dfrA12	qacF
Ec-173	E. coli	Intensive	contig00052	complete	1	1	6621	5782	6	3	dfrA12;cmlA1;aadA1	qacF
Ec-173	E. coli	Intensive	contig00062	complete	4	1	4388	1816	1	0
Ec-177	E. coli	Intensive	contig00150	In0	1	22	501	479	0	0
Ec-177	E. coli	Intensive	contig00153	complete	4	310	4407	1622	1	0
Ec-177	E. coli	Intensive	contig00166	CALIN		35	3010	578	4	0
Ec-177	E. coli	Intensive	contig00186	CALIN	1	331	1532	941	2	1	dfrA12
Ec-181	E. coli	Intensive	contig00082	CALIN		35	7021	3537	4	1	aadA1	qacF
Ec-181	E. coli	Intensive	contig00104	In0	1	2598	3164	566	0	0
Ec-181	E. coli	Intensive	contig00118	CALIN		85	1802	1696	2	0
Ec-186	E. coli	Intensive	contig00090	CALIN		96	5143	4237	6	3	dfrA12;cmlA1;aadA1	qacF
Ec-186	E. coli	Intensive	contig00092	complete	4	290	4387	1622	1	0
Ec-188	E. coli	Intensive	contig00065	complete	1	3261	9822	5724	6	3	cmlA1;aadA1;dfrA12	qacF
Ec-19	E. coli	Intensive	contig00099	CALIN		3258	4863	1306	2	0
Ec-19	E. coli	Intensive	contig00102	CALIN		2	4301	4047	4	2	cmlA1;aadA1
Ec-19	E. coli	Intensive	contig00123	In0	1	40	1053	1013	0	0
Ec-192	E. coli	Intensive	contig00027	CALIN	2	40282	42793	2494	3	3	aadA1;sat2;dfrA1
Ec-192	E. coli	Intensive	contig00032	complete	1	110	1833	1606	1	1	dfrA1
Ec-204	E. coli	Intensive	contig00031	CALIN	2	7960	10471	2494	3	3	dfrA1;sat2;aadA1
Ec-205	E. coli	Intensive	contig00006	CALIN	2	3	164435	2174	2	2	dfrA1;sat2
Ec-205	E. coli	Intensive	contig00075	complete	4	310	4407	1622	1	0
Ec-205	E. coli	Intensive	contig00111	CALIN		1	1693	196	2	0
Ec-205	E. coli	Intensive	contig00121	CALIN	1	2	1203	941	2	1	dfrA12
Ec-205	E. coli	Intensive	contig00168	CALIN		33	603	450	2	0
Ec-207	E. coli	Intensive	contig00058	CALIN	2	15000	18262	2963	4	2	sat2;aadA1	qacF
Ec-216	E. coli	Intensive	contig00012	CALIN	2	3	159157	2612	2	2	dfrA1;sat2
Ec-216	E. coli	Intensive	contig00052	In0	1	229	1242	1013	0	0
Ec-219	E. coli	Intensive	contig00026	complete	1	10223	13366	2988	2	1	aadA1	qacE
Ec-219	E. coli	Intensive	contig00090	CALIN		74	2496	2477	3	0
Ec-23	E. coli	Intensive	contig00051	complete	1	6161	11945	5125	4	3	sul1;aadA1;dfrA12
Ec-232	E. coli	Intensive	contig00052	complete	1	2	7528	6688	6	3	dfrA12;cmlA1;aadA1	qacF
Ec-232	E. coli	Intensive	contig00058	complete	4	310	4697	1816	1	0
Ec-233	E. coli	Intensive	contig00101	CALIN		74	2496	2477	3	0
Ec-236	E. coli	Intensive	contig00113	complete	4	310	5899	2878	1	0
Ec-236	E. coli	Intensive	contig00138	CALIN	1	3	3735	3088	4	3	dfrA12;aadA1;cmlA1
Ec-236	E. coli	Intensive	contig00218	CALIN		84	654	450	2	0
Ec-240	E. coli	Extensive	contig00043	complete	1	846	3067	2209	1	1	dfrA1
Ec-242	E. coli	Extensive	contig00069	complete	1	96	16556	5275	6	3	cmlA1;aadA1;dfrA12	qacF
Ec-242	E. coli	Extensive	contig00112	complete	4	2	1488	1289	1	0
Ec-245	E. coli	Extensive	contig00025	complete	1	75828	78971	2988	2	2	aadA1;dfrA1
Ec-247	E. coli	Extensive	contig00053	CALIN	2	9131	11669	2521	3	3	aadA1;sat2;dfrA1
Ec-253	E. coli	Extensive	contig00042	complete	1	7210	10575	2961	3	1	dfrA12	qacE
Ec-265	E. coli	Extensive	contig00056	CALIN		2	7181	5707	5	2	aadA1;tet(M)	qacF
Ec-265	E. coli	Extensive	contig00072	CALIN	1	2	1314	1040	2	2	aadA1;dfrA12
Ec-265	E. coli	Extensive	contig00080	CALIN		2	1079	195	2	0
Ec-265	E. coli	Extensive	contig00103	In0	1	1	498	497	0	0
Ec-268	E. coli	Extensive	contig00059	complete	1	8086	15423	6679	6	2	cmlA1;aadA1	qacF
Ec-270	E. coli	Extensive	contig00075	complete	1	84	16430	5665	6	3	cmlA1;aadA1;dfrA12	qacF
Ec-270	E. coli	Extensive	contig00127	complete	4	2	1329	1071	1	0
Ec-273	E. coli	Extensive	contig00075	In0	1	600	1752	1131	0	0
Ec-282	E. coli	Extensive	contig00023	CALIN	2	84	2524	2329	3	3	aadA1;sat2;dfrA1
Ec-285	E. coli	Extensive	contig00088	CALIN		74	2496	2477	3	0
Ec-289	E. coli	Extensive	contig00053	CALIN	2	3207	5718	2494	3	3	aadA1;sat2;dfrA1
Ec-304	E. coli	Extensive	contig00052	complete	1	4439	7582	2988	2	1	aadA1	qacE
Ec-315	E. coli	Extensive	contig00010	CALIN	2	102488	104999	2494	3	3	dfrA1;sat2;aadA1
Ec-319	E. coli	Extensive	contig00024	complete	1	110	1833	1606	1	1	dfrA1
Ec-325	E. coli	Extensive	contig00146	CALIN		86	2508	2477	3	0
Ec-326	E. coli	Extensive	contig00019	complete	1	1703	8286	5746	6	3	cmlA1;aadA1;dfrA12	qacF
Ec-331	E. coli	Extensive	contig00040	CALIN	2	3471	5982	2494	3	3	aadA1;sat2;dfrA1
Ec-338	E. coli	Extensive	contig00049	complete	1	11983	14447	2285	1	1	aadA1
Ec-338	E. coli	Extensive	contig00081	CALIN		2	2358	2411	3	0
Ec-357	E. coli	Extensive	contig00027	CALIN	2	9836	12347	2494	3	3	dfrA1;sat2;aadA1
Ec-365	E. coli	Extensive	contig00077	CALIN	2	1	10396	3282	3	3	dfrA1;sat2;aadA1
Ec-366	E. coli	Extensive	contig00076	CALIN	2	2394	4393	1997	3	3	dfrA1;sat2;aadA1
Ec-37	E. coli	Extensive	contig00077	complete	1	2598	9181	5746	6	3	dfrA12;cmlA1;aadA1	qacF
Ec-45	E. coli	Intensive	contig00077	CALIN		87	7187	5630	5	2	aadA1;cmlA1	qacF
Ec-45	E. coli	Intensive	contig00102	CALIN	1	536	1848	1040	2	2	dfrA12;aadA1
Ec-45	E. coli	Intensive	contig00112	CALIN		35	1033	118	2	0
Ec-45	E. coli	Intensive	contig00134	In0	1	1	498	497	0	0
Ec-47	E. coli	Intensive	contig00077	CALIN	1	2	3539	3038	4	3	cmlA1;aadA1;dfrA12
Ec-47	E. coli	Intensive	contig00080	CALIN		33	3218	1270	2	0
Ec-47	E. coli	Intensive	contig00089	CALIN		1	1596	1575	2	1	sat2
Ec-47	E. coli	Intensive	contig00090	CALIN		163	1606	1430	2	2	lnu(F);dfrA1
Ec-47	E. coli	Intensive	contig00100	In0	1	2	859	857	0	0
Ec-49	E. coli	Intensive	contig00079	CALIN		35	7135	5630	5	2	aadA1;tet(M)	qacF
Ec-49	E. coli	Intensive	contig00103	CALIN	1	2	1314	1040	2	2	aadA1;dfrA12
Ec-49	E. coli	Intensive	contig00116	CALIN		35	1033	118	2	0
Ec-49	E. coli	Intensive	contig00137	In0	1	1	498	497	0	0
Ec-53	E. coli	Intensive	contig00065	CALIN		9887	12177	2149	2	2	aadA1;blaOXA-1
Ec-53	E. coli	Intensive	contig00093	CALIN		3	1527	1463	2	2	aadA1;lnu(F)
Ec-53	E. coli	Intensive	contig00094	In0	1	1	924	923	0	0
Ec-58	E. coli	Intensive	contig00052	CALIN	2	24152	25747	1575	2	1	sat2
Ec-58	E. coli	Intensive	contig00076	complete	1	1	5338	4621	4	3	dfrA12;aadA1;cmlA1
Ec-58	E. coli	Intensive	contig00078	CALIN		139	4225	1888	2	0
Ec-60	E. coli	Intensive	contig00014	CALIN		48769	52605	3553	2	0
Ec-62	E. coli	Intensive	contig00068	complete	1	1	5697	4231	3	1	aadA	qacF
Ec-67	E. coli	Intensive	contig00065	complete		1332	7404	5367	5	4	dfrA12;aadA1;cmlA1;aadA1
Ec-67	E. coli	Intensive	contig00102	CALIN		1	2977	2983	3	0
Ec-80	E. coli	Intensive	contig00053	complete	1	4441	7584	2988	2	1	aadA1	qacE
Ec-81	E. coli	Extensive	contig00118	CALIN		49	2273	2357	2	0
Ec-81	E. coli	Extensive	contig00157	CALIN		153	502	103	2	0
Ec-83	E. coli	Extensive	contig00067	CALIN	2	1316	4192	2839	3	2	aadA1;sat2
Ec-96	E. coli	Intensive	contig00117	CALIN		3	4744	1275	2	0
Ec-96	E. coli	Intensive	contig00123	CALIN	1	296	2887	2564	3	1	aadA1
Ec-96	E. coli	Intensive	contig00134	CALIN		3	1161	276	2	0
Ec-96	E. coli	Intensive	contig00145	CALIN		193	819	144	2	0
Ec-96	E. coli	Intensive	contig00147	CALIN		3	698	788	2	1	arr-2
Ec-96	E. coli	Intensive	contig00150	In0	1	1	708	707	0	0
Ent-100	Enterococcus spp.	Intensive	contig00008	CALIN		112993	116971	4103	2	0
Ent-106	Enterococcus spp.	Intensive	contig00002	CALIN		255489	259440	4076	2	0
Ent-142	Enterococcus spp.	Intensive	contig00007	CALIN		47685	51663	4103	2	0
Ent-161	Enterococcus spp.	Intensive	contig00004	CALIN		247754	251705	4076	2	0
Ent-189	Enterococcus spp.	Intensive	contig00006	CALIN		66882	70860	4103	2	0
Ent-19	Enterococcus spp.	Intensive	contig00004	CALIN		209500	213451	4076	2	0
Ent-195	Enterococcus spp.	Extensive	contig00003	CALIN		112324	116275	4076	2	0
Ent-220	Enterococcus spp.	Extensive	contig00004	CALIN		119853	123804	4076	2	0
Ent-226	Enterococcus spp.	Extensive	contig00006	CALIN		77455	81433	4103	2	0
Ent-235	Enterococcus spp.	Extensive	contig00007	CALIN		22607	24597	89	2	0
Ent-279	Enterococcus spp.	Extensive	contig00010	CALIN		75450	79428	4103	2	0
Ent-312	Enterococcus spp.	Extensive	contig00007	CALIN		99952	104449	4534	2	0
Ent-32	Enterococcus spp.	Extensive	contig00035	CALIN		2450	10422	8118	4	0
Ent-34	Enterococcus spp.	Extensive	contig00002	CALIN		362772	366723	4076	2	0
Ent-9	Enterococcus spp.	Intensive	contig00001	CALIN		453624	456398	2632	2	0
Ent-91	Enterococcus spp.	Intensive	contig00004	CALIN		68355	72333	4103	2	0
Ent-92	Enterococcus spp.	Intensive	contig00005	CALIN		68343	72321	4103	2	0
St-53	Staphylococcus spp.	Intensive	contig00018	CALIN		397	5947	5481	2	0
