# Supplementary material for: Genomic Insights into the Mobilome and Resistome of Sentinel Microorganisms Originating from Farms of Two Different Swine Production Systems
Source: Microbiol Spectr. 2022 Nov 15;10(6):e02896-22. doi: 10.1128/spectrum.02896-22 (PMC9769681; doi:10.1128/spectrum.02896-22)
Supplement: Supplemental file 8 — Tables S14 to S17. Download spectrum.02896-22-s0008.xlsx, XLSX file, 0.02 MB [file spectrum.02896-22-s0008.xlsx]

## Sheet: Table_S14_Ecoli
Table S14A. Detailed distribution by mobility class of total ARD counts and ARD counts split by AMR class in Escherichia coli, expressed as a percentage.
Mobility class	Total	Aminoglycosides	Beta-lactams	Diaminopyrimidines	Efflux-pumps	MLSP	Nitrofurans	Phenicols	Phosphonates	Polymyxins	Quinolones	Rifamycins	Streptothricins	Sulfonamides	Tetracyclines
Chromosomally encoded	13.6638	10.177	15.1163	14.1026	77.7778	14.6341	0	6.89655	25	0	16.3636	0	7.40741	1.08696	20.3252
Integron	3.14389	1.76991	0	8.97436	0	0	0	1.72414	0	0	0	100	48.1481	0	0
TE	5.56227	3.9823	5.81395	5.12821	22.2222	2.43902	0	1.72414	0	0	0	0	0	8.69565	11.3821
TE + Integron	1.69287	3.09735	0	2.5641	0	0	0	1.72414	0	0	0	0	14.8148	0	0
Plasmid	37.4849	38.0531	53.4884	17.9487	0	60.9756	0	24.1379	0	0	10.9091	0	0	60.8696	51.2195
Plasmid + Integron	13.6638	18.1416	1.16279	33.3333	0	14.6341	0	31.0345	0	0	0	0	22.2222	8.69565	5.69106
Plasmid + TE	13.7848	17.2566	23.2558	1.28205	0	7.31707	0	27.5862	0	0	7.27273	0	0	18.4783	11.3821
Plasmid + TE + Integron	4.474	7.52212	0	16.6667	0	0	0	5.17241	0	0	0	0	7.40741	2.17391	0
Point mutation	6.52963	0	1.16279	0	0	0	100	0	75	100	65.4545	0	0	0	0
Table S14B. Detailed distribution by grouped mobility class of total ARD counts and ARD counts split by AMR class in Escherichia coli, expressed as a percentage
Mobility class	Total	Aminoglycosides	Beta-lactams	Diaminopyrimidines	Efflux-pumps	MLSP	Nitrofurans	Phenicols	Phosphonates	Polymyxins	Quinolones	Rifamycins	Streptothricins	Sulfonamides	Tetracyclines
Chromosomally encoded	9.89492	6.62824	12.1495	8.27068	77.7778	12	0	4.0404	25	0	15.2542	0	4.87805	0.826446	17.3611
Integron*	16.6375	19.8847	0.934579	36.0902	0	12	0	23.2323	0	0	0	100	60.9756	8.26446	4.86111
TE**	18.4764	20.7493	23.3645	15.0376	22.2222	8	0	21.2121	0	0	6.77966	0	14.6341	22.314	19.4444
Plasmid***	50.2627	52.7378	62.6168	40.6015	0	68	0	51.5152	0	0	16.9492	0	19.5122	68.595	58.3333
Point mutation	4.72855	0	0.934579	0	0	0	100	0	75	100	61.0169	0	0	0	0
	*Integron class includes the sum of all integron-associated ARDs (integron, TE+integron, plasmid+integron, plasmid+TE+integron)
	**TE class includes the sum of all TE-associated ARDs (TE, TE+integron, plasmid+TE, plasmid+TE+integron)
	***Plasmid class includes the sum of all plasmid-associated ARDs (plasmid, plasmid+TE, plasmid+integron, plasmid+integron+TE)

## Sheet: TableS15_Enterococcus
Table S15A. Detailed distribution by mobility class of total ARD counts and ARD counts split by AMR class in Enterococcus spp., expressed as a percentage.
Mobility class	Total	Aminoglycosides	Beta-lactams	Diaminopyrimidines	MLSP	Oxazolidinones	Phenicols	Quinolones	Streptothricins	Tetracyclines
Chromosomally encoded	49.218	48.5632	0	94.5946	52.5	37.5	58.8235	0	6.25	60.3774
TE	17.9393	14.6552	0	0	18.8889	12.5	23.5294	0	6.25	33.0189
Plasmid	22.6311	35.0575	0	2.7027	26.3889	50	17.6471	0	87.5	3.30189
Plasmid + TE	2.02392	1.72414	0	2.7027	2.22222	0	0	0	0	3.30189
Point mutation	8.18767	0	100	0	0	0	0	100	0	0
Table S15B. Detailed distribution by grouped mobility class of total ARD counts and ARD counts split by AMR class in Enterococcus spp., expressed as a percentage
Mobility class	Total	Aminoglycosides	Beta-lactams	Diaminopyrimidines	MLSP	Oxazolidinones	Phenicols	Quinolones	Streptothricins	Tetracyclines
Chromosomally encoded	48.2417	47.7401	0	92.1053	51.3587	37.5	58.8235	0	6.25	58.4475
TE*	19.5672	16.1017	0	2.63158	20.6522	12.5	23.5294	0	6.25	35.1598
Plasmid**	24.1659	36.1582	0	5.26316	27.9891	50	17.6471	0	87.5	6.39269
Point mutation	8.02525	0	100	0	0	0	0	100	0	0
	*TE class includes the sum of all TE-associated ARDs (TE, plasmid+TE)
	**Plasmid class includes the sum of all plasmid-associated ARDs (plasmid, plasmid+TE)

## Sheet: TableS16_Ccoli
Table S16. Detailed distribution by mobility class of total ARD counts and ARD counts split by AMR class in Campylobacter coli, expressed as a percentage.
Mobility class	Total	Aminoglycosides	Beta-lactams	MLSP	Quinolones	Streptothricins	Tetracyclines
Chromosomally encoded	59.4966	81.3953	100	6.94444	0	50	87.8788
TE	6.17849	5.42636	0	16.6667	0	8.33333	7.07071
Plasmid	5.49199	10.8527	0	0	0	41.6667	5.05051
Point mutation	28.833	2.32558	0	76.3889	100	0	0

## Sheet: TableS17_Staphylococcus
Table S17A. Detailed distribution by mobility class of total ARD counts and ARD counts split by AMR class in Staphylococcus spp., expressed as a percentage.
Mobility class	Total	Aminoglycosides	Beta-lactams	Bleomycins	Diaminopyrimidines	Efflux-pumps	Fusidanes	MLSP	Oxazolidinones	Phenicols	Phosphonates	Quinolones	Tetracyclines
Chromosomally encoded	40.1478	48.0519	54.717	50	43.4783	100	83.3333	28.3019	0	8.33333	12.5	0	48
TE	14.532	1.2987	33.9623	0	39.1304	0	16.6667	8.49057	0	83.3333	0	0	14.6667
Plasmid	34.7291	48.0519	7.54717	40	13.0435	0	0	61.3208	100	8.33333	0	0	34.6667
Plasmid + TE	2.46305	2.5974	3.77358	10	4.34783	0	0	1.88679	0	0	0	0	2.66667
Point mutation	8.12808	0	0	0	0	0	0	0	0	0	87.5	100	0
Table S17B. Detailed distribution by grouped mobility class of total ARD counts and ARD counts split by AMR class in Staphylococcus spp., expressed as a percentage
Mobility class	Total	Aminoglycosides	Beta-lactams	Bleomycins	Diaminopyrimidines	Efflux-pumps	Fusidanes	MLSP	Oxazolidinones	Phenicols	Phosphonates	Quinolones	Tetracyclines
Chromosomally encoded	39.1827	46.8354	52.7273	45.4545	41.6667	100	83.3333	27.7778	0	8.33333	12.5	0	46.7532
TE	16.5865	3.79747	36.3636	9.09091	41.6667	0	16.6667	10.1852	0	83.3333	0	0	16.8831
Plasmid	36.2981	49.3671	10.9091	45.4545	16.6667	0	0	62.037	100	8.33333	0	0	36.3636
Point mutation	7.93269	0	0	0	0	0	0	0	0	0	87.5	100	0
	*TE class includes the sum of all TE-associated ARDs (TE, plasmid+TE)
	**Plasmid class includes the sum of all plasmid-associated ARDs (plasmid, plasmid+TE)
