# Supplementary material for: Genomic Insights into the Mobilome and Resistome of Sentinel Microorganisms Originating from Farms of Two Different Swine Production Systems
Source: Microbiol Spectr. 2022 Nov 15;10(6):e02896-22. doi: 10.1128/spectrum.02896-22 (PMC9769681; doi:10.1128/spectrum.02896-22)
Supplement: Supplemental file 9 — Tables S18 to S21. Download spectrum.02896-22-s0009.xlsx, XLSX file, 0.02 MB [file spectrum.02896-22-s0009.xlsx]

## Sheet: TableS18_Ecoli
Table S18A. Differential distribution of ARDs split by AMR class in Escherichia coli among mobility classes (p < 0.05) by Fisher's exact test, including ARD counts for each group
AMR class	Chromosomally encoded counts	Integron counts	TE counts	TE + Integron counts	Plasmid counts	Plasmid + Integron counts	Plasmid + TE counts	Plasmid + TE + Integron counts	Point mutation counts	Chromosomally encoded - TE	Chromosomally encoded - TE+Integron	Chromosomally encoded - Plasmid	Chromosomally encoded - Plasmid+Integron	Chromosomally encoded - Plasmid+TE	Chromosomally encoded - Plasmid+TE+Integron	Chromosomally enconded + Point mutation	Chromosomally encoded - Integron	TE - Integron	Integron - MGE+Integron	Plasmid - Integron	Integron - Plasmid+Integron	Integron - Plasmid+TE	Integron - Plasmid+TE+Integron	TE - TE+Integron	TE - Plasmid	TE - Plasmid+Integron	TE - Plasmid+TE	TE - Plasmid+TE+Integron	TE - Point mutation	TE+Integron - Plasmid	TE+Integron- Plasmid+Integron	TE+Integron - Plasmid+TE	TE+Integron - Plasmid+TE+Integron	Plasmid - Plasmid+Integron	Plasmid - Plasmid+TE	Plasmid - Plasmid+TE+Integron	Plasmid - Point mutation	Plasmid+Integron - Plasmid+TE+Integron	Plasmid+TE - Plasmid+Integron	Plasmid+TE - Plasmid+TE+Integron	Plasmid+TE - Point mutation
Aminoglycosides	23	4	9	7	86	41	39	17	0			1.32051e-05	0.0102312	0.0171919											0.0143273					0.0461026				3.04795e-10	7.87052e-10	0.000338379		0.047401	0.00034863	0.0488517
Beta-lactams	13	0	5	0	46	1	20	0	1			1.38255e-05		0.0330297											0.018894										7.53517e-09
Diaminopyrimidines	11	7	4	2	14	26	1	13	0				0.012773																					0.00331249				0.00346111
Efflux-pumps	14	0	4	0	0	0	0	0	0
MLSP	6	0	1	0	25	6	3	0	0			0.00178099
Nitrofurans	0	0	0	0	0	0	0	0	1
Phenicols	4	1	1	1	14	18	16	3	0																									0.00271472	0.00626445				0.00107023
Phosphonates	5	0	0	0	0	0	0	0	15
Polymyxins	0	0	0	0	0	0	0	0	1
Quinolones	9	0	0	0	6	0	4	0	36							1.45285e-05																					0.000935919				0.0113647
Rifampycins	0	1	0	0	0	0	0	0	0
Streptothricins	2	13	0	4	0	6	0	2	0												0.015942
Sulfonamides	1	0	8	0	56	8	17	2	0																0.000325097									0.000325097	6.0994e-09
Tetracyclines	25	0	14	0	63	7	14	0	0			6.24981e-10													1.79757e-05									0.00543756	1.79757e-05
Table S18B. Differential distribution of ARDs split by AMR class in Escherichia coli among grouped mobility classes (p < 0.05) by Fisher's exact test, including ARD counts for each group
AMR class	Chromosomally encoded counts	Point mutation counts	Integron counts*	TE counts**	Plasmid counts***	Chromosomally encoded - TE	Chromosomally encoded - Plasmid	Chromosomally encoded - Point mutation	Chromosomally encoded - Integron	Integron - TE	Integron - Plasmid	Integron - Point mutation	Plasmid - TE	TE - Point mutation	Plasmid - Point mutation
Aminoglycosides	23	0	69	72	183	9.85598e-05	5.67147e-20		0.000187913
Beta-lactams	13	1	1	25	67	0.0163068	3.11731e-11
Diaminopyrimidines	11	0	48	20	54		3.20896e-07		7.02269e-06		0.00541921
Efflux-pumps	14	0	0	4	0
MLSP	6	0	6	4	34		1.55681e-06
Nitrofurans	0	1	0	0	0
Phenicols	4	0	23	21	51		8.24946e-05			0.0247178
Phosphonates	5	15	0	0	0
Polymyxins	0	1	0	0	0
Quinolones	9	36	0	4	10			1.45285e-05					0.000615736	0.0113647	3.15837e-06
Rifampycins	0	0	1	0	0
Streptothricins	2	0	25	6	8				0.002849
Sulfonamides	1	0	10	27	83								0.0001715
Tetracyclines	25	0	7	28	84	0.000958395	1.81594e-16						0.0222985
	*Integron class includes the sum of all integron-associated ARDs (integron, TE+integron, plasmid+integron, plasmid+TE+integron)
	**TE class includes the sum of all TE-associated ARDs (TE, TE+integron, plasmid+TE, plasmid+TE+integron)
	***Plasmid class includes the sum of all plasmid-associated ARDs (plasmid, plasmid+TE, plasmid+integron, plasmid+integron+TE)

## Sheet: TableS19_Enterococcus
Table S19A. Differential distribution of ARDs split by AMR class in Enterococcus spp. among mobility classes (p < 0.05) by Fisher's exact test, including ARD counts for each group
AMR class	Chromosomally encoded counts	TE counts	Plasmid counts	Plasmid+TE counts	Point mutation counts	Chromosomally encoded - TE	Chromosomally encoded - Plasmid	Chromosomally encoded - Plasmid+TE	TE - Plasmid	TE - Plasmid+TE	Plasmid - Plasmid+TE
Aminoglycosides	169	51	122	6	0	3.14001e-18	2.33009e-45	0.013099	2.47833e-08
Beta-lactams	0	0	0	0	79
Diaminopyrimidines	35	0	1	1	0
MLSP	189	68	95	8	0	3.28784e-26	1.08181e-39	0.00518961	9.12424e-11
Oxazolidinones	3	1	4	0	0
Phenicols	10	4	3	0	0	0.0147059
Quinolones	0	0	0	0	10
Streptothricins	1	1	14	0	0
Tetracyclines	128	70	7	7	0	2.16467e-42	0.00131094	0.00131094
Table S19B. Differential distribution of ARDs split by AMR class in Enterococcus spp. among grouped mobility classes (p < 0.05) by Fisher's exact test, including ARD counts for each group
AMR class	Chromosomally encoded counts	Point mutation counts	TE counts*	Plasmid counts**	Chromosomally encoded - TE	Chromosomally encoded - Plasmid	TE - Plasmid
Aminoglycosides	169	0	57	128	1.99818e-19	2.03886e-53	2.07749e-06
Beta-lactams	0	79	0	0
Diaminopyrimidines	35	0	1	2		0.0015015
MLSP	189	0	76	103	3.22183e-30	2.76962e-44	4.86527e-05
Oxazolidinones	3	0	1	4
Phenicols	10	0	4	3	0.0147059
Quinolones	0	10	0	0
Streptothricins	1	0	1	14
Tetracyclines	128	0	77	14	3.7375e-50	1.1582e-06
	*TE class includes the sum of all TE-associated ARDs (TE, plasmid+TE)
	**Plasmid class includes the sum of all plasmid-associated ARDs (plasmid, plasmid+TE)

## Sheet: TableS20_Ccoli
Table S20. Differential distribution of ARDs split by AMR class in Campylobacter coli among mobility classes (p < 0.05) by Fisher's exact test, including ARD counts for each group
AMR class	Chromosomally encoded counts	TE counts	Plasmid counts	Point mutation counts	Chromosomally encoded - TE	Chromosomally encoded - Plasmid	Chromosomally encoded - Point mutation	TE - Plasmid	TE - Point mutation	Plasmid - Point mutation
Aminoglycosides	105	7	14	3	5.69339e-06	1.58381e-11	0.00737634
Beta-lactams	57	0	0	0
MLSP	5	12	0	55			0.000442267		4.02778e-10
Quinolones	0	0	0	68
Streptothricins	6	1	5	0		0.0151515
Tetracyclines	87	7	5	0	1.45792e-05	8.77335e-06

## Sheet: TableS21_Staphylococcus
Table S21A. Differential distribution of ARDs split by AMR class in Staphylococcus spp. among mobility classes (p < 0.05) by Fisher's exact test, including ARD counts for each group
AMR class	Chromosomally encoded counts	TE counts	Plasmid counts	Plasmid+TE counts	Point mutation counts	Chromosomally encoded - TE	Chromosomally encoded - Plasmid	Chromosomally encoded - Plasmid+TE	TE - Plasmid	TE - Plasmid+TE	Plasmid - Plasmid+TE
Aminoglycosides	37	1	37	2	0		8.78785e-19
Beta-lactams	29	18	4	2	0	3.1542e-09
Bleomycins	5	0	4	1	0
Diaminopyrimidines	10	9	3	1	0	0.00160305
Efflux-pumps	6	0	0	0	0
Fusidanes	5	1	0	0	0
MLSP	30	9	65	2	0		1.92265e-17		0.000148381
Oxazolidinones	0	0	1	0	0
Phenicols	1	10	1	0	0
Phosphonates	4	0	0	0	28
Quinolones	0	0	0	0	5
Tetracyclines	36	11	26	2	0	0.000431628	2.25856e-10		0.021141
Table S21B. Differential distribution of ARDs split by AMR class in Staphylococcus spp. among grouped mobility classes (p < 0.05) by Fisher's exact test, including ARD counts for each group
AMR class	Chromosomally encoded counts	Point mutation counts	TE counts	Plasmid counts	Chromosomally encoded - TE	Chromosomally encoded - Plasmid	TE - Plasmid
Aminoglycosides	37	0	3	39		2.93934e-21
Beta-lactams	29	0	20	6	8.43369e-11	0.00661129
Bleomycins	5	0	1	5
Diaminopyrimidines	10	0	10	4	0.000364489
Efflux-pumps	6	0	0	0
Fusidanes	5	0	1	0
MLSP	30	0	11	67	0.0313466	1.28958e-18	0.00199961
Oxazolidinones	0	0	0	1
Phenicols	1	0	10	1
Phosphonates	4	28	0	0
Quinolones	0	5	0	0
Tetracyclines	36	0	13	28	7.38201e-05	1.10458e-11
	*TE class includes the sum of all TE-associated ARDs (TE, plasmid+TE)
	**Plasmid class includes the sum of all plasmid-associated ARDs (plasmid, plasmid+TE)
